# Supplementary material for: Rapid genomic changes by mineralotropic hormones and kinase SIK inhibition drive coordinated renal Cyp27b1 and Cyp24a1 expression via CREB modules
Source: J Biol Chem. 2022 Sep 30;298(11):102559. doi: 10.1016/j.jbc.2022.102559 (PMC9637672; doi:10.1016/j.jbc.2022.102559)
Supplement: Supplemental table S1 [file mmc1.xlsx]

## Sheet: Peak_stats_compiled
		VDR		RXR			pCREB																							CBP																			CRTC2
		125 v V		125 v V			PTH30 v V		PTH15 v V		PTH60 v V		YKL v V		SK124 v V		125 v V		FGF23 v V		125PTH30 v V		125YKL v V		FGF23PTH30 v V		FGF23YKL v V			PTH30 v V		YKL v V		SK124 v V		125 v V		FGF23 v V		125PTH30 v V		125YKL v V		FGF23PTH30 v V		FGF23YKL v V			PTH30 v V
		FC	p-value t-test	FC	p-value t-test		FC	p-value t-test	FC	p-value t-test	FC	p-value t-test	FC	p-value t-test	FC	p-value t-test	FC	p-value t-test	FC	p-value t-test	FC	p-value t-test	FC	p-value t-test	FC	p-value t-test	FC	p-value t-test		FC	p-value t-test	FC	p-value t-test	FC	p-value t-test	FC	p-value t-test	FC	p-value t-test	FC	p-value t-test	FC	p-value t-test	FC	p-value t-test	FC	p-value t-test		FC
02-C27-M21-c	chr10:126470207-126470954	1.5045	0.0924997	-1.24241	0.0162774		6.81346	0.0651305	4.94469	0.0471135	1.60908	0.034211	6.10853	0.00695309	1.14844	0.0673024	-1.51282	0.0799514	-1.1968	0.252872	1.77582	0.0111176	1.35957	0.0382247	2.13967	0.0300093	1.89167	0.031174		1.5995	0.0219693	1.00194	0.498571	-2.34989	0.109241	-2.64273	0.0453011	-2.39002	0.0342401	-1.29342	0.239822	-1.76828	0.122204	1.17668	0.0684905	1.02124	0.472782		4.06914
03-C27-M21-b	chr10:126473285-126473767	1.42376	0.151326	-1.07138	0.193082		2.99028	0.105115	2.53909	0.020239	1.69914	0.0881489	3.70245	0.00283614	-1.24284	0.164787	-1.69368	0.0994565	-1.3723	0.276247	-1.10297	0.226522	1.22844	0.166243	-1.26812	0.00165832	-1.17237	0.0381832		-1.18954	0.0155398	-1.22824	0.304222	-2.70835	0.0717242	-3.08097	0.0253439	-1.54105	0.0768754	-1.92312	0.113088	-2.12728	0.083174	-1.81173	0.000848295	-1.44787	0.116886		2.81281
04-C27-M21-a	chr10:126474560-126475130	1.44707	0.185917	1.87972	0.00300895		10.7991	0.0532389	6.55729	0.0304687	3.08414	0.00334966	7.81292	0.0154654	1.46834	0.0202751	1.0297	0.464543	-1.36705	0.241535	3.67447	0.00959768	2.62228	0.000994539	4.00966	0.000504909	2.38347	0.00567871		3.5889	0.00182015	1.70367	0.224047	-1.85756	0.186531	-1.28084	0.208352	-2.81832	0.0487338	1.73161	0.135648	1.50273	0.220645	2.33767	0.0755514	1.52236	0.218903		14.4235
01-C27-M1	chr10:126480187-126480801	1.54924	0.0580152	1.02521	0.328015		7.04018	0.0488961	5.10896	0.0304104	1.88657	0.0430011	5.83065	0.00732444	-1.01332	0.383161	-1.48112	0.207454	-1.64055	0.123516	1.92059	0.00832959	1.55851	0.000642607	2.03317	0.0219383	1.57489	0.021689		2.06624	0.0234438	1.15627	0.405549	-1.93572	0.219597	-2.48285	0.0694939	-1.85011	0.0334815	1.06312	0.438075	-1.15374	0.342133	1.67583	0.0315358	1.29002	0.257593		7.93295
07-M1-pro	chr10:126478780-126479306	-1.13212	0.316795	-1.08759	0.326331		1.73439	0.0974498	1.40662	0.133293	1.34714	0.200598	1.91719	0.0284222	1.06926	0.212312	1.17481	0.362659	1.40938	0.208285	-1.09934	0.150933	1.17268	0.0460756	-1.05739	0.323176	-1.10286	0.164023		-1.0473	0.398666	-2.11898	0.0160821	-3.11815	0.0401405	-1.87136	0.0437513	-1.24101	0.283182	-1.49261	0.0642652	-1.95229	0.0479335	1.07916	0.159872	-1.38615	0.0834169		2.00038
08-M21-pro	chr10:126478208-126478559	3.32099	0.0197287	-1.35653	0.164854		1.73079	0.0164145	1.76196	0.203382	1.72595	0.0252827	2.2907	0.0585036	-1.36921	0.090746	1.3208	0.295159	1.00537	0.493919	-1.40537	0.0552717	-1.1141	0.220931	-1.27822	0.246592	-1.08716	0.416825		2.00414	0.0722478	1.2202	0.298276	-1.92663	0.223573	1.03891	0.474517	1.26076	0.316176	1.2707	0.264731	1.5207	0.0624786	1.83195	0.0197983	-1.22889	0.382617		1.27837
05-C27-pro	chr10:126485022-126485593	-1.48902	0.212138	1.43101	0.0835818		3	0.174973	2.38922	0.124025	3.48778	0.0318307	7.22746	0.0929928	1.31695	0.116381	1.33277	0.111959	-1.33521	0.305042	1.72004	0.0719794	2.19382	0.0385449	2.16013	0.0620431	1.55715	0.103128		1.78712	0.0496456	2.90112	0.105307	-57.8963	0.0001152	-21.0723	0.000106478	-16.7754	0.000920865	-16.5005	0.000738315	-13.025	0.00129438	-16.7209	0.000874058	-4.39983	0.0224163		3.20674
06-C27-exon2-3	chr10:126486077-126486736	1.09172	0.406712	1.02194	0.448068		4	0.0258762	1.39018	0.311745	1.60982	0.240881	2.43681	0.0321329	-1.25331	0.13876	-1.5509	0.325623	1.10123	0.44034	-1.02407	0.46036	-1.14279	0.240644	1.00196	0.496287	1.02585	0.455505		2.41415	0.0058011	1.31138	0.324501	-1.19749	0.388021	-1.41798	0.154993	1.10769	0.30433	1.12431	0.255765	1.30646	0.37769	2.18769	0.0422916	1.33477	0.184562		1.47878
16-C24-42k	chr2:170279528-170279949	93.0664	0.000187735	29.9117	0.00313608		2.02143	0.285255	-1.01083	0.494797	-1.50538	0.301894	1.86429	0.221598	15.0556	0.000965808	12.3536	0.0203029	2.25	0.000883368	214.056	0.00384997	204.741	0.00804868	5.25926	0.109264	6.05556	0.0930628		-2.46085	0.124594	1.09909	0.429476	-2.26804	0.0356283	32.3309	0.0256725	1.26091	0.344564	40.0864	0.0130702	36.5609	0.0160564	-1.81818	0.146893	-1.00917	0.49012		-1.27286
15-C24-39k	chr2:170282857-170283465	24.2823	1.28082e-05	31.2265	0.000541171		1.05145	0.474075	-1.46009	0.227145	-11.3091	0.0469853	-3.59538	0.0113384	-1.2503	0.400021	7.39389	0.0486676	2.40354	0.0676791	15.1849	0.00118392	13.4442	0.00281095	-1.82753	0.209631	-1.13774	0.43245		-7.39019	0.0281261	-3.55793	0.0248883	-4.07603	0.000575634	12.9108	0.0158812	-1.41205	0.127403	19.1141	0.024458	14.9371	0.0240033	-6.33868	0.0261655	-1.4576	0.148497		-2.8328
14-C24-37k	chr2:170285295-170285763	3.36932	0.00711729	2.19271	0.00534801		-1.19974	0.384383	-1.06837	0.420672	-1.55743	0.293192	1.63964	0.166604	-1.27738	0.162125	1.00678	0.493757	1.22858	0.349748	2.79672	0.0321151	1.96298	0.00122579	-1.49543	0.0714111	-1.00109	0.496601		-3.99582	0.0149084	-2.05929	0.0744451	-3.1211	0.0245982	1.74939	0.0824901	2.01725	0.0707497	2.42985	0.0391566	1.78449	0.125292	-2.37428	0.0132275	-1.22874	0.212455		-4.00366
13-C24-35k	chr2:170287077-170287638	2.77468	0.00941877	2.86432	0.00452835		1.07147	0.449461	-1.27121	0.216784	1.30672	0.312482	1.64027	0.207604	-1.43728	0.069069	1.42692	0.205864	1.32239	0.286775	2.1143	0.0171892	2.23103	0.0197685	-2.16991	0.0505081	-1.32021	0.0742109		-3.36854	0.00737454	-2.19332	0.0265595	-2.89284	0.0381683	2.34284	0.0457675	1.32129	0.0995356	2.68387	0.0159527	2.2571	0.0599789	-2.96568	0.0105827	-1.11121	0.362119		-3.56119
12-C24-32k	chr2:170290265-170290920	3.01955	0.0142758	2.42609	0.00230581		1.54339	0.0592785	1.78546	0.00837759	-1.43236	0.0570138	2.2907	0.0300612	-1.18327	0.0291658	-1.47581	0.204231	-1.27684	0.167357	1.00827	0.449553	1.05732	0.356255	-1.52537	0.0793053	-1.22591	0.0553361		-2.74653	0.0118623	-2.20013	0.00238262	-2.21104	0.116699	1.16367	0.30392	1.0167	0.484342	1.06155	0.416167	1.18158	0.237716	-2.37187	0.0157494	-1.4164	0.0526127		-1.03623
11-C24-27k	chr2:170295001-170295562	2.26073	0.00417585	2.1121	0.00974901		-1.15194	0.331207	-1.11646	0.378001	-1.75343	0.0987306	1.0979	0.388499	1.24471	0.18482	-1.645	0.0737492	-1.35172	0.207687	1.07927	0.401401	1.19746	0.119444	-1.54097	0.0489038	1.03089	0.418818		-3.5207	0.0186587	-2.66945	0.0194814	-2.74906	0.0437083	1.11636	0.312391	1.72702	0.00327785	1.06802	0.406402	-1.15463	0.171514	-2.93079	0.0061887	-1.02493	0.460221		-1.68336
10-C24-21k	chr2:170300393-170301189	2.75327	0.0280497	1.66262	0.0154221		1.5903	0.0754847	1.49841	0.139885	1.12988	0.396016	1.56579	0.0743822	-1.15237	0.150444	-1.11527	0.292124	-1.04502	0.448939	-1.17628	0.231708	-1.17833	0.144288	-1.54814	0.088946	-1.32769	0.0876367		-3.25597	0.00159244	-2.05404	0.0205884	-2.18436	0.110032	1.04071	0.4376	-1.00295	0.497148	1.05455	0.4257	1.0663	0.242853	-2.67401	0.0225297	-1.28724	0.131193		-1.77234
09-C24-pro	chr2:170322477-170323180	3.83112	0.000855089	4.61827	0.00018564		-1.5584	0.215555	-1.0374	0.417848	-1.68934	0.104349	1.7974	0.112249	-1.26356	0.10313	2.24789	0.120842	1.51129	0.0706815	4.95388	0.00289041	4.86825	0.00690097	-1.04023	0.180195	1.46618	0.0278759		-4.23562	0.0083173	-2.58967	0.00374443	-4.44277	0.0266479	2.94218	0.0446278	2.00139	0.0927661	3.08229	0.0272057	2.80933	0.0559796	-2.64703	0.0117324	-1.15502	0.288076		-2.12573
17-C24-ex2	chr2:170321586-170322148	5.19224	0.0232179	3.0204	0.0257068		1.10298	0.368538	-1.36744	0.175929	-1.5177	0.230949	1.32743	0.312588	-1.10635	0.420021	6.8576	0.0404274	4.34674	0.0122631	6.69166	0.00396235	5.67836	0.037612	-1.33495	0.276804	1.91778	0.0571117		-9.49863	0.0299053	-6.15761	0.0216912	-4.27116	0.00511039	1.50962	0.0826835	2.58641	0.121655	2.04295	0.11054	1.17542	0.35913	-7.85795	0.0191156	-2.53761	0.0396278		-1.97552
18-C24-ex5	chr2:170317929-170318772	5.40372	0.0397348	4.82484	0.0206822		-1.10711	0.392695	-2.53089	0.00182325	1.12206	0.244807	-1.4	0.195871	-2.06839	0.18938	7.24503	0.072107	4.04792	0.0691248	8.91109	0.0110397	4.96326	0.00430775	-1.92232	0.161335	1.47098	0.348431		-5.71762	0.0483757	-3.45113	0.0525698	-4.19183	0.0965693	1.9044	0.0757866	1.42388	0.115356	1.80177	0.04612	1.36452	0.191079	-4.71581	0.0316616	-1.19685	0.24089		-1.79207
[truncated: 93 more columns]

## Sheet: Raw data
pCREB															Veh				PTH15 vs. Veh						PTH30 vs. Veh						PTH60 vs. Veh						YKL-05-099 vs. Veh						SK-124 vs. Veh						1,25 vs. Veh
PeakID	Chr	Start	End	Distance to TSS	Nearest PromoterID	Entrez ID	Nearest Unigene	Nearest Refseq	Nearest Ensembl	Gene Name	Gene Alias	Gene Description	Gene Type		Veh_rep1	Veh_rep2	Veh_rep3		PTH15_rep1	PTH15_rep2	PTH15_rep3	FC	p-value t-test		PTH30_rep1	PTH30_rep2	PTH30_rep3	FC	p-value t-test		PTH60_rep1	PTH60_rep2	PTH60_rep3	FC	p-value t-test		YKL_rep1	YKL_rep2	YKL_rep3	FC	p-value t-test		SK124_rep1	SK124_rep2	SK124_rep3	FC	p-value t-test		125_rep1
01-C27-M1	chr10	126480187	126480801	1506	NM_010792	17299	Mm.251593	NM_010792	ENSMUSG00000006732	Mettl1	2810012D02Rik	methyltransferase like 1	protein-coding		29.36	79.77	61.11		204.14	250.77	414.84	5.10896	0.0304104		329.35	246.68	622.49	7.04018	0.0488961		93.57	98.57	129.03	1.88657	0.0430011		265.36	325.14	402.11	5.83065	0.00732444		94.1	100.27	103.75	-1.01332	0.383161		45.84
02-C27-M21-1	chr10	126470207	126470954	-2710	NM_025537	66399	Mm.29900	NM_025537	ENSMUSG00000040521	Tsfm	2310050B20Rik|9430024O13Rik|EF-TS|EF-Tsmt	Ts translation elongation factor, mitochondrial	protein-coding		28.38	45.65	26.86		119.81	131.82	247.24	4.94469	0.0471135		164.89	144.76	377.76	6.81346	0.0651305		45.55	58.43	58.36	1.60908	0.034211		189.21	188.77	238.31	6.10853	0.00695309		51.34	58.46	56.54	1.14844	0.0673024		27.34
03-C27-M21-2	chr10	126473285	126473767	4924	NM_001205036	100504608	Mm.486142	NM_001205036	ENSMUSG00000080115	Mettl21b	Fam119b|eef1akmt3	methyltransferase like 21B	protein-coding		10.77	27.03	13.62		32.26	47.37	50.93	2.53909	0.020239		44.81	28.73	80.22	2.99028	0.105115		22.16	29.22	35.99	1.69914	0.0881489		52.5	71.06	66.82	3.70245	0.00283614		19.42	26.41	20.88	-1.24284	0.164787		11.05
04-C27-M21-3	chr10	126474560	126475130	3605	NM_001205036	100504608	Mm.486142	NM_001205036	ENSMUSG00000080115	Mettl21b	Fam119b|eef1akmt3	methyltransferase like 21B	protein-coding		9.79	18.17	12.45		52.07	91.14	121.77	6.55729	0.0304687		131.06	74.82	230.51	10.7991	0.0532389		33.86	50.24	40.53	3.08414	0.00334966		83.07	95.46	137.19	7.81292	0.0154654		23.42	29.32	26.33	1.46834	0.0202751		17.4
05-C27-pro	chr10	126485022	126485593	5	NM_010009	13115	Mm.6216	NM_010009	ENSMUSG00000006724	Cyp27b1	Cp2b|Cyp1|Cyp27b|Cyp40|P450c1|Pddr|Vdd1|Vddr|VddrI|Vdr	cytochrome P450, family 27, subfamily b, polypeptide 1	protein-coding		4.89	6.2	0.78		9.68	6.18	12.5	2.38922	0.124025		10.99	3.8	20.82	3	0.174973		18.16	10.92	12.32	3.48778	0.0318307		16.15	19.38	50.26	7.22746	0.0929928		12.09	5.9	5.86	1.31695	0.116381		6.07
06-C27-exon2-3	chr10	126486077	126486736	1104	NM_010009	13115	Mm.6216	NM_010009	ENSMUSG00000006724	Cyp27b1	Cp2b|Cyp1|Cyp27b|Cyp40|P450c1|Pddr|Vdd1|Vddr|VddrI|Vdr	cytochrome P450, family 27, subfamily b, polypeptide 1	protein-coding		6.85	0.89	8.56		9.22	9.27	4.17	1.39018	0.311745		30.86	13.01	21.33	4	0.0258762		9.54	11.19	5.51	1.60982	0.240881		10.96	12.2	16.56	2.43681	0.0321329		5.42	6.78	8.17	-1.25331	0.13876		3.04
07-M1-pro	chr10	126478780	126479306	55	NM_010792	17299	Mm.251593	NM_010792	ENSMUSG00000006732	Mettl1	2810012D02Rik	methyltransferase like 1	protein-coding		177.16	547.75	393.88		483.39	513.89	576.43	1.40662	0.133293		607.54	536.74	796.14	1.73439	0.0974498		475.85	439.32	592	1.34714	0.200598		664.56	740.01	740.36	1.91719	0.0284222		505.27	576.9	560.41	1.06926	0.212312		538.72
08-M21-pro	chr10	126478208	126478559	67	NM_001205036	100504608	Mm.486142	NM_001205036	ENSMUSG00000080115	Mettl21b	Fam119b|eef1akmt3	methyltransferase like 21B	protein-coding		4.4	4.87	9.34		7.83	18.02	6.94	1.76196	0.203382		9.72	10.3	12.19	1.73079	0.0164145		8.31	7.92	15.89	1.72595	0.0252827		10.96	18.66	13.01	2.2907	0.0585036		8.09	7.22	8.01	-1.36921	0.090746		8.84
09-C24-pro	chr2	170322477	170323180	-183	NM_009996	13081	Mm.6575	NM_009996	ENSMUSG00000038567	Cyp24a1	24-OHase|CP24|Cyp24	cytochrome P450, family 24, subfamily a, polypeptide 1	protein-coding		15.17	35.9	36.59		23.04	30.9	30.56	-1.0374	0.417848		22.83	6.51	26.91	-1.5584	0.215555		13.24	11.74	26.91	-1.68934	0.104349		64.61	40.91	52.04	1.7974	0.112249		25.34	24.12	27.07	-1.26356	0.10313		86.43
10-C24-21k	chr2	170300393	170301189	-21137	NM_001013369	109054	Mm.28808	NM_001013369	ENSMUSG00000052033	Pfdn4	0610025M10Rik|1810063B06Rik|C-1|C1|Pfd4	prefoldin 4	protein-coding		22.02	46.53	25.69		31.8	47.37	62.04	1.49841	0.139885		47.77	48.79	53.31	1.5903	0.0754847		30.78	25.12	50.58	1.12988	0.396016		47.3	48.81	51.45	1.56579	0.0743822		51.59	47.45	53.48	-1.15237	0.150444		27.61
11-C24-27k	chr2	170295001	170295562	-26647	NM_001013369	109054	Mm.28808	NM_001013369	ENSMUSG00000052033	Pfdn4	0610025M10Rik|1810063B06Rik|C-1|C1|Pfd4	prefoldin 4	protein-coding		14.68	33.68	29.58		25.81	18.54	25.46	-1.11646	0.378001		22.83	18.43	26.4	-1.15194	0.331207		12.93	11.74	19.78	-1.75343	0.0987306		23.07	45.94	16.56	1.0979	0.388499		32.76	32.22	23.27	1.24471	0.18482		12.7
12-C24-32k	chr2	170290265	170290920	-31336	NM_001013369	109054	Mm.28808	NM_001013369	ENSMUSG00000052033	Pfdn4	0610025M10Rik|1810063B06Rik|C-1|C1|Pfd4	prefoldin 4	protein-coding		18.11	27.92	28.41		35.02	52.52	45.37	1.78546	0.00837759		39.74	31.99	43.16	1.54339	0.0592785		11.39	15.29	25.29	-1.43236	0.0570138		42.69	50.96	76.87	2.2907	0.0300612		34.59	27.64	35.82	-1.18327	0.0291658		23.75
13-C24-35k	chr2	170287077	170287638	-34012	NM_029815	76960	Mm.240850	NM_029815	ENSMUSG00000013523	Bcas1	2210416M21Rik|9030223A09Rik|AI841227|NABC1	breast carcinoma amplified sequence 1	protein-coding		11.26	24.82	10.51		9.68	14.93	12.04	-1.27121	0.216784		8.88	14.64	26.4	1.07147	0.449461		22.16	13.11	25.61	1.30672	0.312482		34.61	15.79	26.02	1.64027	0.207604		17.84	20.16	19.4	-1.43728	0.069069		29.82
14-C24-37k	chr2	170285295	170285763	-32184	NM_029815	76960	Mm.240850	NM_029815	ENSMUSG00000013523	Bcas1	2210416M21Rik|9030223A09Rik|AI841227|NABC1	breast carcinoma amplified sequence 1	protein-coding		5.87	46.09	21.8		17.05	33.47	18.52	-1.06837	0.420672		21.14	19.52	20.82	-1.19974	0.384383		20.31	13.11	13.94	-1.55743	0.293192		37.5	37.32	46.12	1.63964	0.166604		28.01	34.95	38.13	-1.27738	0.162125		24.85
15-C24-39k	chr2	170282857	170283465	-29816	NM_029815	76960	Mm.240850	NM_029815	ENSMUSG00000013523	Bcas1	2210416M21Rik|9030223A09Rik|AI841227|NABC1	breast carcinoma amplified sequence 1	protein-coding		2.94	1.33	1.95		0.92	1.03	2.31	-1.46009	0.227145		1.69	4.34	0.51	1.05145	0.474075		0	0.55	0	-11.3091	0.0469853		1.73	0	0	-3.59538	0.0113384		3	3.08	2.31	-1.2503	0.400021		21.54
16-C24-42k	chr2	170279528	170279949	-26393	NM_029815	76960	Mm.240850	NM_029815	ENSMUSG00000013523	Bcas1	2210416M21Rik|9030223A09Rik|AI841227|NABC1	breast carcinoma amplified sequence 1	protein-coding		1.47	1.33	0		1.84	0	0.93	-1.01083	0.494797		2.11	0	3.55	2.02143	0.285255		1.54	0	0.32	-1.50538	0.301894		0.58	2.87	1.77	1.86429	0.221598		2.75	2.99	2.39	15.0556	0.000965808		12.15
17-C24-ex2	chr2	170321586	170322148	-61	NM_001013369	109054	Mm.28808	NM_001013369	ENSMUSG00000052033	Pfdn4	0610025M10Rik|1810063B06Rik|C-1|C1|Pfd4	prefoldin 4	protein-coding		4.89	4.43	3.11		2.3	3.09	3.7	-1.36744	0.175929		5.92	2.71	5.08	1.10298	0.368538		0.92	2.73	4.54	-1.5177	0.230949		2.31	10.05	4.14	1.32743	0.312588		7.92	4.31	2.72	-1.10635	0.420021		32.58
18-C24-ex5	chr2	170317929	170318772	-3578	NM_001013369	109054	Mm.28808	NM_001013369	ENSMUSG00000052033	Pfdn4	0610025M10Rik|1810063B06Rik|C-1|C1|Pfd4	prefoldin 4	protein-coding		1.96	4.43	4.67		0	2.06	2.31	-2.53089	0.00182325		2.54	5.42	2.03	-1.10711	0.392695		3.08	3.82	5.51	1.12206	0.244807		1.73	1.44	4.73	-1.4	0.195871		2.08	2.11	2.39	-2.06839	0.18938		32.58
CRTC2															Veh				PTH15 vs. Veh						PTH30 vs Veh						PTH60 vs Veh						YKL-05-099 vs Veh						SK-124 vs Veh						125 vs Veh
PeakID	Chr	Start	End	Distance to TSS	Nearest PromoterID	Entrez ID	Nearest Unigene	Nearest Refseq	Nearest Ensembl	Gene Name	Gene Alias	Gene Description	Gene Type		Veh_rep1	Veh_rep2	Veh_rep3		PTH15_rep1	PTH15_rep2	PTH15_rep3	FC	p-value t-test		PTH30_rep1	PTH30_rep2	PTH30_rep3	FC	p-value t-test		PTH60_rep1	PTH60_rep2	PTH60_rep3	FC	p-value t-test		YKL_rep1	YKL_rep2	YKL_rep3	FC	p-value t-test		SK124_rep1	SK124_rep2	SK124_rep3	FC	p-value t-test		125_rep1
01-C27-M1	chr10	126480187	126480801	1506	NM_010792	17299	Mm.251593	NM_010792	ENSMUSG00000006732	Mettl1	2810012D02Rik	methyltransferase like 1	protein-coding		46.51	34.99	50.19		570.45	142.93	591.04	9.90523	0.0549723		491.81	378.47	174.41	7.93295	0.0423783		55.17	97.44	114.31	2.02688	0.0658842		376.93	178.25	555.31	8.43261	0.0445305		199.95	192.87	168.26	4.26061	0.00382756		148.45
02-C27-M21-1	chr10	126470207	126470954	-2710	NM_025537	66399	Mm.29900	NM_025537	ENSMUSG00000040521	Tsfm	2310050B20Rik|9430024O13Rik|EF-TS|EF-Tsmt	Ts translation elongation factor, mitochondrial	protein-coding		58.33	55.01	45.61		386.53	91.35	416.02	5.62378	0.0724485		306.28	250.09	90.42	4.06914	0.0580623		41.73	77.46	78.09	1.24115	0.241662		219.35	92.38	271.55	3.66958	0.0624473		131.65	135.16	98.73	2.29972	0.00680175		82.44
03-C27-M21-2	chr10	126473285	126473767	4924	NM_001205036	100504608	Mm.486142	NM_001205036	ENSMUSG00000080115	Mettl21b	Fam119b|eef1akmt3	methyltransferase like 21B	protein-coding		15.5	18.97	18.31		63.16	29.72	65.06	2.99242	0.0510703		53.67	65.22	29.57	2.81281	0.0473154		19.88	27.92	21.26	1.30845	0.0477556		42	30.71	127.32	3.78988	0.123153		40.84	38.68	30.62	2.08678	0.0184018		26.28
04-C27-M21-3	chr10	126474560	126475130	3605	NM_001205036	100504608	Mm.486142	NM_001205036	ENSMUSG00000080115	Mettl21b	Fam119b|eef1akmt3	methyltransferase like 21B	protein-coding		7.63	13.06	5.19		170.28	46.77	186.47	15.592	0.0566206		202.18	101.68	69.42	14.4235	0.0507383		14.56	41.47	25.66	3.15649	0.0486567		82.09	69.87	128.15	10.8234	0.0251892		37.45	42.52	37.68	4.54598	0.000487292		44.21
05-C27-pro	chr10	126485022	126485593	5	NM_010009	13115	Mm.6216	NM_010009	ENSMUSG00000006724	Cyp27b1	Cp2b|Cyp1|Cyp27b|Cyp40|P450c1|Pddr|Vdd1|Vddr|VddrI|Vdr	cytochrome P450, family 27, subfamily b, polypeptide 1	protein-coding		0	5.92	0.61		5.56	6.12	5.04	2.56049	0.0863809		7.4	6.68	6.86	3.20674	0.0718587		6.16	9.99	3.94	3.07657	0.0166974		1.37	2.6	7.63	1.77642	0.314394		2.72	6.06	3.79	1.92496	0.083562		13.44
06-C27-exon2-3	chr10	126486077	126486736	1104	NM_010009	13115	Mm.6216	NM_010009	ENSMUSG00000006724	Cyp27b1	Cp2b|Cyp1|Cyp27b|Cyp40|P450c1|Pddr|Vdd1|Vddr|VddrI|Vdr	cytochrome P450, family 27, subfamily b, polypeptide 1	protein-coding		2.46	6.09	4.88		5.05	9.18	10.54	1.84438	0.0289297		10.18	1.54	8.14	1.47878	0.305343		3.36	5.47	4.25	-1.02676	0.419906		10.16	4.81	8.46	1.7446	0.163842		6.69	7.6	2.91	1.28071	0.2781		4.78
07-M1-pro	chr10	126478780	126479306	55	NM_010792	17299	Mm.251593	NM_010792	ENSMUSG00000006732	Mettl1	2810012D02Rik	methyltransferase like 1	protein-coding		27.81	25.76	25.78		77.81	28.41	54.06	2.01991	0.0937286		69.86	63.16	25.71	2.00038	0.0928085		33.33	45.99	46.45	1.585	0.0448947		68.36	28.23	99.58	2.47221	0.0996923		76.16	70.1	47.47	2.44146	0.0221314		43.01
08-M21-pro	chr10	126478208	126478559	67	NM_001205036	100504608	Mm.486142	NM_001205036	ENSMUSG00000080115	Mettl21b	Fam119b|eef1akmt3	methyltransferase like 21B	protein-coding		1.48	5.57	2.29		4.04	3.5	5.04	1.3469	0.281961		2.78	3.59	5.57	1.27837	0.314487		0.28	2.6	3.46	-1.47319	0.246052		7.96	4.03	7.07	2.04069	0.157739		3.78	4.7	2.29	1.1531	0.332128		5.38
09-C24-pro	chr2	170322477	170323180	-183	NM_009996	13081	Mm.6575	NM_009996	ENSMUSG00000038567	Cyp24a1	24-OHase|CP24|Cyp24	cytochrome P450, family 24, subfamily a, polypeptide 1	protein-coding		30.27	34.64	26.39		44.97	16.61	19.24	-1.12967	0.375691		21.28	9.24	12.43	-2.12573	0.0400521		43.13	27.65	34.32	1.15115	0.260695		48.32	23.68	33.98	1.16079	0.311148		59.28	53.36	41.29	1.68598	0.0192019		419.35
10-C24-21k	chr2	170300393	170301189	-21137	NM_001013369	109054	Mm.28808	NM_001013369	ENSMUSG00000052033	Pfdn4	0610025M10Rik|1810063B06Rik|C-1|C1|Pfd4	prefoldin 4	protein-coding		53.9	92.78	64.53		101.56	35.4	70.56	-1.01778	0.485766		52.74	54.43	12	-1.77234	0.0915486		64.42	47.76	40.31	-1.38507	0.175223		54.36	35.13	98.47	-1.1237	0.399676		126.32	118.17	90.08	1.58406	0.0597242		175.93
11-C24-27k	chr2	170295001	170295562	-26647	NM_001013369	109054	Mm.28808	NM_001013369	ENSMUSG00000052033	Pfdn4	0610025M10Rik|1810063B06Rik|C-1|C1|Pfd4	prefoldin 4	protein-coding		16.24	32.03	23.34		30.82	8.3	10.54	-1.44201	0.293277		19.43	17.97	5.14	-1.68336	0.138574		35.57	18.34	26.14	1.11786	0.397852		24.16	16.13	39.39	1.11269	0.402691		53.75	39.02	38.91	1.83885	0.0792136		75.27
12-C24-32k	chr2	170290265	170290920	-31336	NM_001013369	109054	Mm.28808	NM_001013369	ENSMUSG00000052033	Pfdn4	0610025M10Rik|1810063B06Rik|C-1|C1|Pfd4	prefoldin 4	protein-coding		40.61	53.62	43.63		94.49	29.28	51.31	1.26998	0.319782		58.3	55.46	19.28	-1.03623	0.453856		49.29	32.44	37.94	-1.152	0.27737		77.97	43.07	78.64	1.44843	0.158621		122.53	113.81	96.7	2.41578	0.0086631		172.34
13-C24-35k	chr2	170287077	170287638	-34012	NM_029815	76960	Mm.240850	NM_029815	ENSMUSG00000013523	Bcas1	2210416M21Rik|9030223A09Rik|AI841227|NABC1	breast carcinoma amplified sequence 1	protein-coding		17.97	36.38	23.64		14.15	4.37	16.95	-2.19876	0.127188		12.49	7.7	1.71	-3.56119	0.0565969		32.77	24.5	18.42	-1.03039	0.466268		25.53	18.74	48.54	1.19002	0.363916		51.23	42.69	36.7	1.67483	0.0812888		149.64
14-C24-37k	chr2	170285295	170285763	-32184	NM_029815	76960	Mm.240850	NM_029815	ENSMUSG00000013523	Bcas1	2210416M21Rik|9030223A09Rik|AI841227|NABC1	breast carcinoma amplified sequence 1	protein-coding		31.01	60.23	40.12		35.37	19.67	31.16	-1.5239	0.187867		10.64	17.46	4.71	-4.00366	0.0189931		50.13	20.39	34.32	-1.25296	0.328231		40.36	23.94	76	1.06806	0.450257		75.19	64.72	52.5	1.46475	0.117717		207.89
15-C24-39k	chr2	170282857	170283465	-29816	NM_029815	76960	Mm.240850	NM_029815	ENSMUSG00000013523	Bcas1	2210416M21Rik|9030223A09Rik|AI841227|NABC1	breast carcinoma amplified sequence 1	protein-coding		1.97	4.7	2.14		0	0.87	2.75	-2.4337	0.155575		0.46	0.51	2.14	-2.8328	0.130551		7	2.74	1.57	1.28377	0.367053		5.49	3.38	2.64	1.30647	0.294481		4.75	4.7	2.65	1.37344	0.163974		158.3
16-C24-42k	chr2	170279528	170279949	-26393	NM_029815	76960	Mm.240850	NM_029815	ENSMUSG00000013523	Bcas1	2210416M21Rik|9030223A09Rik|AI841227|NABC1	breast carcinoma amplified sequence 1	protein-coding		1.72	3.83	3.36		3.03	0.44	0.46	-2.26718	0.190807		3.24	2.05	1.71	-1.27286	0.307469		2.8	5.2	0.79	-1.01365	0.488848		5.77	2.34	2.5	1.1908	0.388473		6.99	3.33	4.94	1.71268	0.168185		115.89
17-C24-ex2	chr2	170321586	170322148	-61	NM_001013369	109054	Mm.28808	NM_001013369	ENSMUSG00000052033	Pfdn4	0610025M10Rik|1810063B06Rik|C-1|C1|Pfd4	prefoldin 4	protein-coding		17.97	14.8	14.03		9.09	3.93	9.16	-2.11001	0.021625		6.48	13.35	3.86	-1.97552	0.067157		19.04	9.17	9.29	-1.248	0.139012		15.37	6.77	16.09	-1.22417	0.215252		8.83	5.98	8.29	-2.02597	0.00915528		48.69
18-C24-ex5	chr2	170317929	170318772	-3578	NM_001013369	109054	Mm.28808	NM_001013369	ENSMUSG00000052033	Pfdn4	0610025M10Rik|1810063B06Rik|C-1|C1|Pfd4	prefoldin 4	protein-coding		6.64	6.27	3.81		3.03	0.87	0	-4.28718	0.00855551		0.93	4.11	4.29	-1.79207	0.151633		9.24	3.56	5.51	1.0951	0.388658		9.33	4.94	4.16	1.10227	0.336608		4.95	4.01	4.41	-1.25056	0.164806		27.48
CBP															Veh				PTH30 vs Veh						YKL-05-099 vs Veh						SK-124 vs Veh						125 vs Veh						FGF23 vs Veh						125+PTH30 vs Veh
PeakID	Chr	Start	End	Distance to TSS	Nearest PromoterID	Entrez ID	Nearest Unigene	Nearest Refseq	Nearest Ensembl	Gene Name	Gene Alias	Gene Description	Gene Type		Veh_rep1	Veh_rep2	Veh_rep3		PTH30_rep1	PTH30_rep2	PTH30_rep3	FC	p-value t-test		YKL_rep1	YKL_rep2	YKL_rep3	FC	p-value t-test		SK124_rep1	SK124_rep2	SK124_rep3	FC	p-value t-test		125_rep1	125_rep2	125_rep3	FC	p-value t-test		FGF23_rep1	FGF23_rep2	FGF23_rep3	FC	p-value t-test		125PTH30_rep1
01-C27-M1	chr10	126480187	126480801	1506	NM_010792	17299	Mm.251593	NM_010792	ENSMUSG00000006732	Mettl1	2810012D02Rik	methyltransferase like 1	protein-coding		253.84	122.53	171.67		390.69	403.02	338.67	2.06624	0.0234438		148.55	78	407.13	1.15627	0.405549		40.95	214.22	27.95	-1.93572	0.219597		60.73	86.04	73.96	-2.48285	0.0694939		125.01	68.79	102.42	-1.85011	0.0334815		136.15
02-C27-M21-1	chr10	126470207	126470954	-2710	NM_025537	66399	Mm.29900	NM_025537	ENSMUSG00000040521	Tsfm	2310050B20Rik|9430024O13Rik|EF-TS|EF-Tsmt	Ts translation elongation factor, mitochondrial	protein-coding		246.58	164.34	155.92		314.5	316.63	275.53	1.5995	0.0219693		148.41	82.01	337.52	1.00194	0.498571		42.76	170.17	28.29	-2.34989	0.109241		53.48	90.73	70.28	-2.64273	0.0453011		82.49	57.93	96.75	-2.39002	0.0342401		105.44
03-C27-M21-2	chr10	126473285	126473767	4924	NM_001205036	100504608	Mm.486142	NM_001205036	ENSMUSG00000080115	Mettl21b	Fam119b|eef1akmt3	methyltransferase like 21B	protein-coding		121.39	88.09	87.68		100.7	77.27	71.84	-1.18954	0.0155398		67.96	43.76	130.22	-1.22824	0.304222		19.24	76.19	14.29	-2.70835	0.0717242		23.2	38.24	35.01	-3.08097	0.0253439		110.56	24.34	57.93	-1.54105	0.0768754		21.13
04-C27-M21-3	chr10	126474560	126475130	3605	NM_001205036	100504608	Mm.486142	NM_001205036	ENSMUSG00000080115	Mettl21b	Fam119b|eef1akmt3	methyltransferase like 21B	protein-coding		66.39	49.04	38.45		210.87	185.54	155.85	3.5889	0.00182015		77.33	34.57	150.26	1.70367	0.224047		10.51	64.29	8.04	-1.85756	0.186531		33.67	43.83	42.64	-1.28084	0.208352		15.31	13.48	25.81	-2.81832	0.0487338		56.73
05-C27-pro	chr10	126485022	126485593	5	NM_010009	13115	Mm.6216	NM_010009	ENSMUSG00000006724	Cyp27b1	Cp2b|Cyp1|Cyp27b|Cyp40|P450c1|Pddr|Vdd1|Vddr|VddrI|Vdr	cytochrome P450, family 27, subfamily b, polypeptide 1	protein-coding		149.63	161.45	152.09		188.31	321.98	317.45	1.78712	0.0496456		231.98	772	339.73	2.90112	0.105307		1.44	5.4	1.16	-57.8963	0.0001152		4.51	10.1	7.37	-21.0723	0.000106478		14.17	4.63	8.81	-16.7754	0.000920865		12.32
06-C27-exon2-3	chr10	126486077	126486736	1104	NM_010009	13115	Mm.6216	NM_010009	ENSMUSG00000006724	Cyp27b1	Cp2b|Cyp1|Cyp27b|Cyp40|P450c1|Pddr|Vdd1|Vddr|VddrI|Vdr	cytochrome P450, family 27, subfamily b, polypeptide 1	protein-coding		6.77	5.65	3.83		14.35	14.79	10.09	2.41415	0.0058011		5.25	4.18	11.88	1.31138	0.324501		1.97	10.06	1.54	-1.19749	0.388021		3.38	3.61	4.47	-1.41798	0.154993		5.67	6.24	6.09	1.10769	0.30433		5.87
07-M1-pro	chr10	126478780	126479306	55	NM_010792	17299	Mm.251593	NM_010792	ENSMUSG00000006732	Mettl1	2810012D02Rik	methyltransferase like 1	protein-coding		61.44	54.82	58.45		41.23	57.75	67.84	-1.0473	0.398666		26.53	17.04	38.88	-2.11898	0.0160821		10.06	39.14	6.83	-3.11815	0.0401405		21.1	43.83	28.43	-1.87136	0.0437513		83.34	25.75	31.69	-1.24101	0.283182		27.19
08-M21-pro	chr10	126478208	126478559	67	NM_001205036	100504608	Mm.486142	NM_001205036	ENSMUSG00000080115	Mettl21b	Fam119b|eef1akmt3	methyltransferase like 21B	protein-coding		4.29	1.97	5.82		5.71	9.28	9.22	2.00414	0.0722478		2.41	3.67	8.66	1.2202	0.298276		1.17	4.05	1.05	-1.92663	0.223573		4.67	5.77	2.11	1.03891	0.474517		7.65	4.43	3.15	1.26076	0.316176		3.33
09-C24-pro	chr2	170322477	170323180	-183	NM_009996	13081	Mm.6575	NM_009996	ENSMUSG00000038567	Cyp24a1	24-OHase|CP24|Cyp24	cytochrome P450, family 24, subfamily a, polypeptide 1	protein-coding		150.79	122.92	150.53		20.89	10.39	68.88	-4.23562	0.0083173		49.66	47.44	66.72	-2.58967	0.00374443		16.95	66.01	12.53	-4.44277	0.0266479		277.07	553.94	417.18	2.94218	0.0446278		434.86	199.93	214.28	2.00139	0.0927661		326.69
10-C24-21k	chr2	170300393	170301189	-21137	NM_001013369	109054	Mm.28808	NM_001013369	ENSMUSG00000052033	Pfdn4	0610025M10Rik|1810063B06Rik|C-1|C1|Pfd4	prefoldin 4	protein-coding		122.21	118.85	146.27		23.82	29.74	65.4	-3.25597	0.00159244		47.53	33.91	107.13	-2.05404	0.0205884		32.78	125.27	19.27	-2.18436	0.110032		84.09	180.56	138.45	1.04071	0.4376		28.06	157.49	200.64	-1.00295	0.497148		93.9
11-C24-27k	chr2	170295001	170295562	-26647	NM_001013369	109054	Mm.28808	NM_001013369	ENSMUSG00000052033	Pfdn4	0610025M10Rik|1810063B06Rik|C-1|C1|Pfd4	prefoldin 4	protein-coding		66.72	67.05	64.41		8.5	11.96	35.83	-3.5207	0.0186587		23.84	12.03	38.37	-2.66945	0.0194814		11.07	51.65	9.37	-2.74906	0.0437083		48	92.17	81.07	1.11636	0.312391		120.48	107.61	114.17	1.72702	0.00327785		45.38
12-C24-32k	chr2	170290265	170290920	-31336	NM_001013369	109054	Mm.28808	NM_001013369	ENSMUSG00000052033	Pfdn4	0610025M10Rik|1810063B06Rik|C-1|C1|Pfd4	prefoldin 4	protein-coding		143.35	128.32	152.23		31.34	34.46	88.54	-2.74653	0.0118623		57.18	50.94	84.55	-2.20013	0.00238262		31.63	141.71	18.38	-2.21104	0.116699		106.96	223.13	163.19	1.16367	0.30392		39.4	189.68	201.9	1.0167	0.484342		102.7
13-C24-35k	chr2	170287077	170287638	-34012	NM_029815	76960	Mm.240850	NM_029815	ENSMUSG00000013523	Bcas1	2210416M21Rik|9030223A09Rik|AI841227|NABC1	breast carcinoma amplified sequence 1	protein-coding		82.58	85.98	81.15		18.52	18.73	36.88	-3.36854	0.00737454		29.23	27.23	57.39	-2.19332	0.0265595		13.57	63.43	9.32	-2.89284	0.0381683		126.29	253.97	204.77	2.34284	0.0457675		83.34	116.06	130.54	1.32129	0.0995356		187.21
14-C24-37k	chr2	170285295	170285763	-32184	NM_029815	76960	Mm.240850	NM_029815	ENSMUSG00000013523	Bcas1	2210416M21Rik|9030223A09Rik|AI841227|NABC1	breast carcinoma amplified sequence 1	protein-coding		131.79	129.24	111.66		24.65	17.31	51.31	-3.99582	0.0149084		49.37	29.06	102.55	-2.05929	0.0744451		22.08	83.06	14.27	-3.1211	0.0245982		139.34	277.6	235.04	1.74939	0.0824901		346.98	159.91	244.92	2.01725	0.0707497		234.36
15-C24-39k	chr2	170282857	170283465	-29816	NM_029815	76960	Mm.240850	NM_029815	ENSMUSG00000013523	Bcas1	2210416M21Rik|9030223A09Rik|AI841227|NABC1	breast carcinoma amplified sequence 1	protein-coding		8.75	13.8	9.08		0.84	0.31	3.13	-7.39019	0.0281261		4.54	3.67	0.68	-3.55793	0.0248883		1.33	5.52	0.91	-4.07603	0.000575634		89.08	168.47	150.82	12.9108	0.0158812		7.37	6.84	8.19	-1.41205	0.127403		159.63
16-C24-42k	chr2	170279528	170279949	-26393	NM_029815	76960	Mm.240850	NM_029815	ENSMUSG00000013523	Bcas1	2210416M21Rik|9030223A09Rik|AI841227|NABC1	breast carcinoma amplified sequence 1	protein-coding		3.8	5.92	1.28		0.84	1.89	1.74	-2.46085	0.124594		3.83	3.34	4.92	1.09909	0.429476		0.67	4.05	0.13	-2.26804	0.0356283		73.62	169.37	112.65	32.3309	0.0256725		5.39	3.02	5.46	1.26091	0.344564		110.92
17-C24-ex2	chr2	170321586	170322148	-61	NM_001013369	109054	Mm.28808	NM_001013369	ENSMUSG00000052033	Pfdn4	0610025M10Rik|1810063B06Rik|C-1|C1|Pfd4	prefoldin 4	protein-coding		17.18	31.82	20.15		1.95	0.63	4.7	-9.49863	0.0299053		3.83	4.51	2.89	-6.15761	0.0216912		2.74	11.16	2.29	-4.27116	0.00511039		19.97	42.57	41.85	1.50962	0.0826835		95.53	33.79	49.53	2.58641	0.121655		31.5
18-C24-ex5	chr2	170317929	170318772	-3578	NM_001013369	109054	Mm.28808	NM_001013369	ENSMUSG00000052033	Pfdn4	0610025M10Rik|1810063B06Rik|C-1|C1|Pfd4	prefoldin 4	protein-coding		11.56	9.6	22.98		0.97	3.62	3.13	-5.71762	0.0483757		3.69	3.84	5.26	-3.45113	0.0525698		1.01	8.1	1.42	-4.19183	0.0965693		17.24	34.45	32.37	1.9044	0.0757866		14.74	23.13	24.98	1.42388	0.115356		17.21
VDR															Veh				1,25 vs Veh
PeakID	Chr	Start	End	Distance to TSS	Nearest PromoterID	Entrez ID	Nearest Unigene	Nearest Refseq	Nearest Ensembl	Gene Name	Gene Alias	Gene Description	Gene Type		Veh_rep1	Veh_rep2	Veh_rep3		125_rep1	125_rep2	125_rep3	FC	p-value t-test
01-C27-M1	chr10	126480187	126480801	1506	NM_010792	17299	Mm.251593	NM_010792	ENSMUSG00000006732	Mettl1	2810012D02Rik	methyltransferase like 1	protein-coding		36.15	27.64	44.76		63.66	54.74	49.77	1.54924	0.0580152
02-C27-M21-1	chr10	126470207	126470954	-2710	NM_025537	66399	Mm.29900	NM_025537	ENSMUSG00000040521	Tsfm	2310050B20Rik|9430024O13Rik|EF-TS|EF-Tsmt	Ts translation elongation factor, mitochondrial	protein-coding		35.02	20.85	36.34		44.03	51.88	42.82	1.5045	0.0924997
03-C27-M21-2	chr10	126473285	126473767	4924	NM_001205036	100504608	Mm.486142	NM_001205036	ENSMUSG00000080115	Mettl21b	Fam119b|eef1akmt3	methyltransferase like 21B	protein-coding		13.18	14.05	15.27		26.92	19.68	13.91	1.42376	0.151326
04-C27-M21-3	chr10	126474560	126475130	3605	NM_001205036	100504608	Mm.486142	NM_001205036	ENSMUSG00000080115	Mettl21b	Fam119b|eef1akmt3	methyltransferase like 21B	protein-coding		8.28	9.52	21.59		18.69	21.11	17.2	1.44707	0.185917
05-C27-pro	chr10	126485022	126485593	5	NM_010009	13115	Mm.6216	NM_010009	ENSMUSG00000006724	Cyp27b1	Cp2b|Cyp1|Cyp27b|Cyp40|P450c1|Pddr|Vdd1|Vddr|VddrI|Vdr	cytochrome P450, family 27, subfamily b, polypeptide 1	protein-coding		5.27	4.08	8.95		5.07	4.29	2.93	-1.48902	0.212138
06-C27-exon2-3	chr10	126486077	126486736	1104	NM_010009	13115	Mm.6216	NM_010009	ENSMUSG00000006724	Cyp27b1	Cp2b|Cyp1|Cyp27b|Cyp40|P450c1|Pddr|Vdd1|Vddr|VddrI|Vdr	cytochrome P450, family 27, subfamily b, polypeptide 1	protein-coding		7.15	2.72	4.74		4.75	6.08	5.12	1.09172	0.406712
07-M1-pro	chr10	126478780	126479306	55	NM_010792	17299	Mm.251593	NM_010792	ENSMUSG00000006732	Mettl1	2810012D02Rik	methyltransferase like 1	protein-coding		14.68	9.52	16.33		15.2	11.45	9.15	-1.13212	0.316795
08-M21-pro	chr10	126478208	126478559	67	NM_001205036	100504608	Mm.486142	NM_001205036	ENSMUSG00000080115	Mettl21b	Fam119b|eef1akmt3	methyltransferase like 21B	protein-coding		2.26	0.45	0.53		5.7	2.86	2.2	3.32099	0.0197287
09-C24-pro	chr2	170322477	170323180	-183	NM_009996	13081	Mm.6575	NM_009996	ENSMUSG00000038567	Cyp24a1	24-OHase|CP24|Cyp24	cytochrome P450, family 24, subfamily a, polypeptide 1	protein-coding		156.25	138.22	198.55		619.23	637.94	631.65	3.83112	0.000855089
10-C24-21k	chr2	170300393	170301189	-21137	NM_001013369	109054	Mm.28808	NM_001013369	ENSMUSG00000052033	Pfdn4	0610025M10Rik|1810063B06Rik|C-1|C1|Pfd4	prefoldin 4	protein-coding		60.99	46.22	111.65		168.82	236.14	197.62	2.75327	0.0280497
11-C24-27k	chr2	170295001	170295562	-26647	NM_001013369	109054	Mm.28808	NM_001013369	ENSMUSG00000052033	Pfdn4	0610025M10Rik|1810063B06Rik|C-1|C1|Pfd4	prefoldin 4	protein-coding		23.34	19.49	40.55		62.08	57.25	69.17	2.26073	0.00417585
12-C24-32k	chr2	170290265	170290920	-31336	NM_001013369	109054	Mm.28808	NM_001013369	ENSMUSG00000052033	Pfdn4	0610025M10Rik|1810063B06Rik|C-1|C1|Pfd4	prefoldin 4	protein-coding		58.74	35.35	71.62		139.68	182.47	178.22	3.01955	0.0142758
13-C24-35k	chr2	170287077	170287638	-34012	NM_029815	76960	Mm.240850	NM_029815	ENSMUSG00000013523	Bcas1	2210416M21Rik|9030223A09Rik|AI841227|NABC1	breast carcinoma amplified sequence 1	protein-coding		228.54	199.85	303.87		745.29	666.56	619.94	2.77468	0.00941877
14-C24-37k	chr2	170285295	170285763	-32184	NM_029815	76960	Mm.240850	NM_029815	ENSMUSG00000013523	Bcas1	2210416M21Rik|9030223A09Rik|AI841227|NABC1	breast carcinoma amplified sequence 1	protein-coding		88.1	78.85	137.45		315.79	374.61	335.22	3.36932	0.00711729
15-C24-39k	chr2	170282857	170283465	-29816	NM_029815	76960	Mm.240850	NM_029815	ENSMUSG00000013523	Bcas1	2210416M21Rik|9030223A09Rik|AI841227|NABC1	breast carcinoma amplified sequence 1	protein-coding		2.26	7.7	4.74		115.29	122.72	118.94	24.2823	1.28082e-05
16-C24-42k	chr2	170279528	170279949	-26393	NM_029815	76960	Mm.240850	NM_029815	ENSMUSG00000013523	Bcas1	2210416M21Rik|9030223A09Rik|AI841227|NABC1	breast carcinoma amplified sequence 1	protein-coding		1.13	0	1.58		86.79	80.15	85.27	93.0664	0.000187735
17-C24-ex2	chr2	170321586	170322148	-61	NM_001013369	109054	Mm.28808	NM_001013369	ENSMUSG00000052033	Pfdn4	0610025M10Rik|1810063B06Rik|C-1|C1|Pfd4	prefoldin 4	protein-coding		3.77	4.53	10.01		27.56	40.79	26.72	5.19224	0.0232179
18-C24-ex5	chr2	170317929	170318772	-3578	NM_001013369	109054	Mm.28808	NM_001013369	ENSMUSG00000052033	Pfdn4	0610025M10Rik|1810063B06Rik|C-1|C1|Pfd4	prefoldin 4	protein-coding		5.27	9.52	12.11		40.86	71.2	33.3	5.40372	0.0397348
RXR															Veh				1,25 vs Veh
PeakID	Chr	Start	End	Distance to TSS	Nearest PromoterID	Entrez ID	Nearest Unigene	Nearest Refseq	Nearest Ensembl	Gene Name	Gene Alias	Gene Description	Gene Type		Veh_rep1	Veh_rep2	Veh_rep3		125_rep1	125_rep2	125_rep3	FC	p-value t-test
01-C27-M1	chr10	126480187	126480801	1506	NM_010792	17299	Mm.251593	NM_010792	ENSMUSG00000006732	Mettl1	2810012D02Rik	methyltransferase like 1	protein-coding		260.89	297.97	235.31		253.9	292.56	267.73	1.02521	0.328015
02-C27-M21-1	chr10	126470207	126470954	-2710	NM_025537	66399	Mm.29900	NM_025537	ENSMUSG00000040521	Tsfm	2310050B20Rik|9430024O13Rik|EF-TS|EF-Tsmt	Ts translation elongation factor, mitochondrial	protein-coding		355.76	422.68	364.74		262.68	340.25	317.2	-1.24241	0.0162774
03-C27-M21-2	chr10	126473285	126473767	4924	NM_001205036	100504608	Mm.486142	NM_001205036	ENSMUSG00000080115	Mettl21b	Fam119b|eef1akmt3	methyltransferase like 21B	protein-coding		65.22	80.3	68.83		67.6	67.73	64.74	-1.07138	0.193082
04-C27-M21-3	chr10	126474560	126475130	3605	NM_001205036	100504608	Mm.486142	NM_001205036	ENSMUSG00000080115	Mettl21b	Fam119b|eef1akmt3	methyltransferase like 21B	protein-coding		50.73	54.3	45.28		88.25	103.43	90.86	1.87972	0.00300895
05-C27-pro	chr10	126485022	126485593	5	NM_010009	13115	Mm.6216	NM_010009	ENSMUSG00000006724	Cyp27b1	Cp2b|Cyp1|Cyp27b|Cyp40|P450c1|Pddr|Vdd1|Vddr|VddrI|Vdr	cytochrome P450, family 27, subfamily b, polypeptide 1	protein-coding		10.54	9.43	9.38		10.84	16.13	15.03	1.43101	0.0835818
06-C27-exon2-3	chr10	126486077	126486736	1104	NM_010009	13115	Mm.6216	NM_010009	ENSMUSG00000006724	Cyp27b1	Cp2b|Cyp1|Cyp27b|Cyp40|P450c1|Pddr|Vdd1|Vddr|VddrI|Vdr	cytochrome P450, family 27, subfamily b, polypeptide 1	protein-coding		8.56	7.36	9.15		8.77	9.68	7.17	1.02194	0.448068
07-M1-pro	chr10	126478780	126479306	55	NM_010792	17299	Mm.251593	NM_010792	ENSMUSG00000006732	Mettl1	2810012D02Rik	methyltransferase like 1	protein-coding		28.99	49.7	48.71		38.45	41.7	36.99	-1.08759	0.326331
08-M21-pro	chr10	126478208	126478559	67	NM_001205036	100504608	Mm.486142	NM_001205036	ENSMUSG00000080115	Mettl21b	Fam119b|eef1akmt3	methyltransferase like 21B	protein-coding		7.91	8.74	8.69		4.13	4.61	9.94	-1.35653	0.164854
09-C24-pro	chr2	170322477	170323180	-183	NM_009996	13081	Mm.6575	NM_009996	ENSMUSG00000038567	Cyp24a1	24-OHase|CP24|Cyp24	cytochrome P450, family 24, subfamily a, polypeptide 1	protein-coding		346.53	375.97	379.6		1698.62	1733.49	1657.69	4.61827	0.00018564
10-C24-21k	chr2	170300393	170301189	-21137	NM_001013369	109054	Mm.28808	NM_001013369	ENSMUSG00000052033	Pfdn4	0610025M10Rik|1810063B06Rik|C-1|C1|Pfd4	prefoldin 4	protein-coding		210.82	286.01	254.75		371.57	403.14	474.88	1.66262	0.0154221
11-C24-27k	chr2	170295001	170295562	-26647	NM_001013369	109054	Mm.28808	NM_001013369	ENSMUSG00000052033	Pfdn4	0610025M10Rik|1810063B06Rik|C-1|C1|Pfd4	prefoldin 4	protein-coding		50.73	110.45	99.47		166.69	180.61	203.22	2.1121	0.00974901
12-C24-32k	chr2	170290265	170290920	-31336	NM_001013369	109054	Mm.28808	NM_001013369	ENSMUSG00000052033	Pfdn4	0610025M10Rik|1810063B06Rik|C-1|C1|Pfd4	prefoldin 4	protein-coding		148.89	202.48	197.81		376.21	470.63	485.52	2.42609	0.00230581
13-C24-35k	chr2	170287077	170287638	-34012	NM_029815	76960	Mm.240850	NM_029815	ENSMUSG00000013523	Bcas1	2210416M21Rik|9030223A09Rik|AI841227|NABC1	breast carcinoma amplified sequence 1	protein-coding		275.38	334.33	294.54		786.74	839.22	964.1	2.86432	0.00452835
14-C24-37k	chr2	170285295	170285763	-32184	NM_029815	76960	Mm.240850	NM_029815	ENSMUSG00000013523	Bcas1	2210416M21Rik|9030223A09Rik|AI841227|NABC1	breast carcinoma amplified sequence 1	protein-coding		390.01	455.13	402.93		827.25	907.17	1002.24	2.19271	0.00534801
15-C24-39k	chr2	170282857	170283465	-29816	NM_029815	76960	Mm.240850	NM_029815	ENSMUSG00000013523	Bcas1	2210416M21Rik|9030223A09Rik|AI841227|NABC1	breast carcinoma amplified sequence 1	protein-coding		17.79	32.21	34.53		822.09	881.6	935.89	31.2265	0.000541171
16-C24-42k	chr2	170279528	170279949	-26393	NM_029815	76960	Mm.240850	NM_029815	ENSMUSG00000013523	Bcas1	2210416M21Rik|9030223A09Rik|AI841227|NABC1	breast carcinoma amplified sequence 1	protein-coding		22.4	22.78	26.07		612.05	714.36	804.8	29.9117	0.00313608
17-C24-ex2	chr2	170321586	170322148	-61	NM_001013369	109054	Mm.28808	NM_001013369	ENSMUSG00000052033	Pfdn4	0610025M10Rik|1810063B06Rik|C-1|C1|Pfd4	prefoldin 4	protein-coding		7.25	12.66	14.41		39.48	26.03	38.15	3.0204	0.0257068
18-C24-ex5	chr2	170317929	170318772	-3578	NM_001013369	109054	Mm.28808	NM_001013369	ENSMUSG00000052033	Pfdn4	0610025M10Rik|1810063B06Rik|C-1|C1|Pfd4	prefoldin 4	protein-coding		7.25	5.98	9.15		47.74	27.87	32.37	4.82484	0.0206822
SRC1															Veh				PTH30 vs Veh						YKL-05-099 vs Veh						SK-124 vs Veh						125 vs Veh						FGF23 vs Veh
PeakID	Chr	Start	End	Distance to TSS	Nearest PromoterID	Entrez ID	Nearest Unigene	Nearest Refseq	Nearest Ensembl	Gene Name	Gene Alias	Gene Description	Gene Type		Veh_rep1	Veh_rep2	Veh_rep3		PTH30_rep1	PTH30_rep2	PTH30_rep3	FC	p-value t-test		YKL_rep1	YKL_rep2	YKL_rep3	FC	p-value t-test		SK124_rep1	SK124_rep2	SK124_rep3	FC	p-value t-test		125_rep1	125_rep2	125_rep3	FC	p-value t-test		FGF23_rep1	FGF23_rep2	FGF23_rep3	FC	p-value t-test
01-C27-M1	chr10	126480187	126480801	1506	NM_010792	17299	Mm.251593	NM_010792	ENSMUSG00000006732	Mettl1	2810012D02Rik	methyltransferase like 1	protein-coding		8.31	17.32	14.4		133.31	76.15	99.47	7.71746	0.0215533		47.83	42.1	205.44	7.37872	0.125175		116.85	98.08	151.58	9.15588	0.0108372		41.96	62.86	56.41	4.02773	0.00376459		67.09	41.52	102.36	5.2703	0.045302
02-C27-M21-1	chr10	126470207	126470954	-2710	NM_025537	66399	Mm.29900	NM_025537	ENSMUSG00000040521	Tsfm	2310050B20Rik|9430024O13Rik|EF-TS|EF-Tsmt	Ts translation elongation factor, mitochondrial	protein-coding		18.08	16.68	35.71		99.3	35.64	63.01	2.809	0.0806613		37.36	29.66	100.5	2.37718	0.0929854		54.43	73.89	101.24	3.25756	0.0128773		46.75	44.75	53.74	2.06102	0.00931915		25.89	45.13	65.09	1.93146	0.0449013
03-C27-M21-2	chr10	126473285	126473767	4924	NM_001205036	100504608	Mm.486142	NM_001205036	ENSMUSG00000080115	Mettl21b	Fam119b|eef1akmt3	methyltransferase like 21B	protein-coding		4.89	17.96	9.79		30.72	12.42	7.81	1.56097	0.300478		11.96	15.31	58.86	2.63879	0.188983		31.21	32.69	40.6	3.20159	0.0188724		8.99	17.05	25.54	1.58027	0.164577		15.3	15.65	32.55	1.94547	0.14556
04-C27-M21-3	chr10	126474560	126475130	3605	NM_001205036	100504608	Mm.486142	NM_001205036	ENSMUSG00000080115	Mettl21b	Fam119b|eef1akmt3	methyltransferase like 21B	protein-coding		6.84	13.47	1.73		52.67	29.16	32.29	5.17786	0.0359059		18.93	7.66	41.64	3.09574	0.183309		36.29	20.27	29.23	3.89247	0.0496416		19.18	20.78	27.67	3.06851	0.0559984		12.95	19.26	12.6	2.03312	0.0218915
05-C27-pro	chr10	126485022	126485593	5	NM_010009	13115	Mm.6216	NM_010009	ENSMUSG00000006724	Cyp27b1	Cp2b|Cyp1|Cyp27b|Cyp40|P450c1|Pddr|Vdd1|Vddr|VddrI|Vdr	cytochrome P450, family 27, subfamily b, polypeptide 1	protein-coding		7.82	3.21	3.46		0	5.4	4.69	-1.43608	0.345356		7.47	4.78	1.67	-1.04095	0.431626		0	5.88	2.71	-1.68685	0.294728		2.4	0.53	10.64	-1.0678	0.471707		3.53	1.2	1.05	-2.50692	0.026957
06-C27-exon2-3	chr10	126486077	126486736	1104	NM_010009	13115	Mm.6216	NM_010009	ENSMUSG00000006724	Cyp27b1	Cp2b|Cyp1|Cyp27b|Cyp40|P450c1|Pddr|Vdd1|Vddr|VddrI|Vdr	cytochrome P450, family 27, subfamily b, polypeptide 1	protein-coding		5.86	1.28	0		3.29	2.7	1.04	-1.01565	0.489806		1	0	3.89	-1.46012	0.397799		5.81	2.62	8.66	2.39356	0.17223		3.6	4.26	0	1.10084	0.444427		5.88	2.41	6.3	2.04342	0.163994
07-M1-pro	chr10	126478780	126479306	55	NM_010792	17299	Mm.251593	NM_010792	ENSMUSG00000006732	Mettl1	2810012D02Rik	methyltransferase like 1	protein-coding		2.93	7.7	4.61		7.13	3.24	1.04	-1.33567	0.344071		1.99	3.83	21.1	1.7664	0.301243		10.16	7.19	13.53	2.02625	0.107178		8.39	5.33	9.58	1.52887	0.199945		17.65	10.83	15.75	2.90223	0.0530415
08-M21-pro	chr10	126478208	126478559	67	NM_001205036	100504608	Mm.486142	NM_001205036	ENSMUSG00000080115	Mettl21b	Fam119b|eef1akmt3	methyltransferase like 21B	protein-coding		3.42	0	0.58		3.84	4.32	0	2.04	0.225759		1.99	1.91	1.67	1.3925	0.327225		4.35	4.58	3.79	3.18	0.0560169		0	1.07	5.85	1.73	0.367732		5.88	0	0	1.47	0.285274
09-C24-pro	chr2	170322477	170323180	-183	NM_009996	13081	Mm.6575	NM_009996	ENSMUSG00000038567	Cyp24a1	24-OHase|CP24|Cyp24	cytochrome P450, family 24, subfamily a, polypeptide 1	protein-coding		112.88	82.75	38.58		93.81	11.88	27.08	-1.76403	0.105807		15.94	264.1	57.75	1.44225	0.355219		76.93	21.58	89.87	-1.24328	0.348885		463.91	434.68	808.3	7.28786	0.0360239		294.83	222.64	321.26	3.5811	0.0207345
10-C24-21k	chr2	170300393	170301189	-21137	NM_001013369	109054	Mm.28808	NM_001013369	ENSMUSG00000052033	Pfdn4	0610025M10Rik|1810063B06Rik|C-1|C1|Pfd4	prefoldin 4	protein-coding		23.94	35.28	26.49		16.46	8.64	0.52	-3.34543	0.0428927		2.99	9.57	53.86	-1.29042	0.3705		34.11	34.65	36.27	1.22541	0.105113		215.17	168.86	213.38	6.97013	0.00580216		97.69	204.59	164.83	5.44989	0.0228453
11-C24-27k	chr2	170295001	170295562	-26647	NM_001013369	109054	Mm.28808	NM_001013369	ENSMUSG00000052033	Pfdn4	0610025M10Rik|1810063B06Rik|C-1|C1|Pfd4	prefoldin 4	protein-coding		7.82	22.45	14.4		11.52	5.4	3.65	-2.17161	0.160512		6.97	8.61	16.66	-1.38555	0.244592		13.06	23.54	27.07	1.42534	0.101222		72.52	53.8	94.72	4.94829	0.0276901		73.56	95.08	78.74	5.53794	0.000717316
12-C24-32k	chr2	170290265	170290920	-31336	NM_001013369	109054	Mm.28808	NM_001013369	ENSMUSG00000052033	Pfdn4	0610025M10Rik|1810063B06Rik|C-1|C1|Pfd4	prefoldin 4	protein-coding		14.66	26.3	23.61		13.72	8.1	14.58	-1.7739	0.100173		16.94	15.31	39.98	1.11863	0.388592		50.8	38.58	60.09	2.31485	0.0358109		269.72	225.33	237.33	11.3424	0.00281489		130.64	210.01	161.16	7.77157	0.00913682
13-C24-35k	chr2	170287077	170287638	-34012	NM_029815	76960	Mm.240850	NM_029815	ENSMUSG00000013523	Bcas1	2210416M21Rik|9030223A09Rik|AI841227|NABC1	breast carcinoma amplified sequence 1	protein-coding		13.19	18.6	23.61		2.74	10.26	6.25	-2.87792	0.0237453		7.97	7.66	33.31	-1.132	0.37988		18.87	23.54	28.15	1.27365	0.0021692		203.79	200.83	243.71	11.7027	0.00167997		94.16	122.15	110.24	5.8944	0.00279251
14-C24-37k	chr2	170285295	170285763	-32184	NM_029815	76960	Mm.240850	NM_029815	ENSMUSG00000013523	Bcas1	2210416M21Rik|9030223A09Rik|AI841227|NABC1	breast carcinoma amplified sequence 1	protein-coding		16.61	20.53	14.4		13.72	1.08	2.08	-3.05332	0.0688082		7.97	14.35	44.97	1.30559	0.359512		37.01	11.77	41.69	1.75534	0.180555		319.46	258.89	360.78	18.2214	0.00553068		117.7	141.41	135.44	7.65522	0.00166953
15-C24-39k	chr2	170282857	170283465	-29816	NM_029815	76960	Mm.240850	NM_029815	ENSMUSG00000013523	Bcas1	2210416M21Rik|9030223A09Rik|AI841227|NABC1	breast carcinoma amplified sequence 1	protein-coding		2.44	1.28	6.91		2.19	1.08	1.04	-2.46636	0.189656		6.48	0	2.22	-1.22184	0.41186		1.45	9.15	1.08	1.09878	0.469209		232.56	209.88	331.51	72.8081	0.00952317		6.47	5.42	7.87	1.85889	0.0499925
16-C24-42k	chr2	170279528	170279949	-26393	NM_029815	76960	Mm.240850	NM_029815	ENSMUSG00000013523	Bcas1	2210416M21Rik|9030223A09Rik|AI841227|NABC1	breast carcinoma amplified sequence 1	protein-coding		0	0	1.15		1.1	0.54	0	1.42609	0.415828		1	0.96	3.33	4.6	0.0373883		2.18	1.96	0	3.6	0.225905		167.22	158.74	220.83	475.47	0.00540092		6.47	1.2	1.57	8.03478	0.145818
17-C24-ex2	chr2	170321586	170322148	-61	NM_001013369	109054	Mm.28808	NM_001013369	ENSMUSG00000052033	Pfdn4	0610025M10Rik|1810063B06Rik|C-1|C1|Pfd4	prefoldin 4	protein-coding		4.89	2.57	2.3		2.19	4.32	5.73	1.2541	0.347772		3.99	3.83	1.11	-1.09295	0.377309		1.45	0.65	1.08	-3.06918	0.0394216		10.19	6.93	14.37	3.22643	0.0482137		5.3	9.63	6.3	2.1752	0.0924674
18-C24-ex5	chr2	170317929	170318772	-3578	NM_001013369	109054	Mm.28808	NM_001013369	ENSMUSG00000052033	Pfdn4	0610025M10Rik|1810063B06Rik|C-1|C1|Pfd4	prefoldin 4	protein-coding		0.98	3.85	3.46		6.58	3.24	5.21	1.81303	0.170152		0	4.78	3.33	-1.02219	0.461716		1.45	6.54	4.33	1.48613	0.0940807		4.79	3.2	3.19	1.34861	0.284675		4.71	8.42	3.15	1.96381	0.109536
SRC3															Veh				PTH30 vs Veh						YKL-05-099 vs Veh						SK-124 vs Veh						125 vs Veh						FGF23 vs Veh
PeakID	Chr	Start	End	Distance to TSS	Nearest PromoterID	Entrez ID	Nearest Unigene	Nearest Refseq	Nearest Ensembl	Gene Name	Gene Alias	Gene Description	Gene Type		Veh_rep1	Veh_rep2	Veh_rep3		PTH30_rep1	PTH30_rep2	PTH30_rep3	FC	p-value t-test		YKL_rep1	YKL_rep2	YKL_rep3	FC	p-value t-test		SK124_rep1	SK124_rep2	SK124_rep3	FC	p-value t-test		125_rep1	125_rep2	125_rep3	FC	p-value t-test		FGF23_rep1	FGF23_rep2	FGF23_rep3	FC	p-value t-test
01-C27-M1	chr10	126480187	126480801	1506	NM_010792	17299	Mm.251593	NM_010792	ENSMUSG00000006732	Mettl1	2810012D02Rik	methyltransferase like 1	protein-coding		70.35	82.64	53.01		290.68	223.85	335.13	4.12456	0.0171395		207.41	181.65	373.34	3.70097	0.0565649		316.67	131.2	38.92	2.36306	0.177649		65.52	47.03	90.53	-1.01438	0.483775		45.37	49.7	75.77	-1.20581	0.284924
02-C27-M21-1	chr10	126470207	126470954	-2710	NM_025537	66399	Mm.29900	NM_025537	ENSMUSG00000040521	Tsfm	2310050B20Rik|9430024O13Rik|EF-TS|EF-Tsmt	Ts translation elongation factor, mitochondrial	protein-coding		67.56	64.42	49.83		221.03	168.02	310.13	3.84566	0.0324577		159.38	158.2	287.47	3.32792	0.0499434		192.52	112.23	56.08	1.98465	0.114165		76.81	64.09	76.68	1.19674	0.136419		71.66	83.09	71.96	1.24696	0.0567556
03-C27-M21-2	chr10	126473285	126473767	4924	NM_001205036	100504608	Mm.486142	NM_001205036	ENSMUSG00000080115	Mettl21b	Fam119b|eef1akmt3	methyltransferase like 21B	protein-coding		51.54	20.88	44		72.4	51.99	67.12	1.64499	0.00754116		128.81	91.1	126.93	2.97921	0.00114162		112	50.05	27.62	1.62919	0.193981		48.6	39.19	35.12	1.05575	0.408881		33.07	39.36	38.16	-1.05272	0.437137
04-C27-M21-3	chr10	126474560	126475130	3605	NM_001205036	100504608	Mm.486142	NM_001205036	ENSMUSG00000080115	Mettl21b	Fam119b|eef1akmt3	methyltransferase like 21B	protein-coding		29.25	25.33	7.95		121.21	82.1	141.64	5.51655	0.0257495		106.43	81.28	152	5.43275	0.0367775		84.56	37.41	15.49	2.1983	0.121274		51.2	29.97	59.36	2.2474	0.0985768		8.9	12.32	13.08	-1.82303	0.169963
05-C27-pro	chr10	126485022	126485593	5	NM_010009	13115	Mm.6216	NM_010009	ENSMUSG00000006724	Cyp27b1	Cp2b|Cyp1|Cyp27b|Cyp40|P450c1|Pddr|Vdd1|Vddr|VddrI|Vdr	cytochrome P450, family 27, subfamily b, polypeptide 1	protein-coding		5.57	4.89	0.53		8.23	7.66	6.02	1.99363	0.0294953		6.55	2.73	3.2	1.13558	0.379564		5.85	6.32	2.93	1.37398	0.0774314		2.6	1.84	1.48	-1.85642	0.16446		3.82	3.18	1.09	-1.35847	0.166474
06-C27-exon2-3	chr10	126486077	126486736	1104	NM_010009	13115	Mm.6216	NM_010009	ENSMUSG00000006724	Cyp27b1	Cp2b|Cyp1|Cyp27b|Cyp40|P450c1|Pddr|Vdd1|Vddr|VddrI|Vdr	cytochrome P450, family 27, subfamily b, polypeptide 1	protein-coding		4.18	6.22	6.36		4.94	4.38	5.09	-1.16308	0.212716		9.82	0	4.27	-1.1895	0.41092		1.8	8.96	4.19	-1.12107	0.376436		7.38	1.38	6.93	-1.0682	0.44702		5.09	1.59	4.91	-1.44607	0.197661
07-M1-pro	chr10	126478780	126479306	55	NM_010792	17299	Mm.251593	NM_010792	ENSMUSG00000006732	Mettl1	2810012D02Rik	methyltransferase like 1	protein-coding		4.18	22.22	7.42		25.78	12.04	27.31	1.92578	0.209164		14.19	9.82	20.8	1.32496	0.347535		17.54	6.85	4.6	-1.16661	0.432181		9.98	9.68	13.36	-1.02423	0.484644		11.02	9.54	8.72	-1.15505	0.409401
08-M21-pro	chr10	126478208	126478559	67	NM_001205036	100504608	Mm.486142	NM_001205036	ENSMUSG00000080115	Mettl21b	Fam119b|eef1akmt3	methyltransferase like 21B	protein-coding		0	3.11	1.06		1.65	1.64	0.46	-1.112	0.447052		1.64	5.46	1.07	1.95923	0.0970607		5.85	3.16	0	2.16067	0.265		2.17	4.61	1.98	2.10072	0.0257282		2.97	2.39	1.09	1.54676	0.284639
09-C24-pro	chr2	170322477	170323180	-183	NM_009996	13081	Mm.6575	NM_009996	ENSMUSG00000038567	Cyp24a1	24-OHase|CP24|Cyp24	cytochrome P450, family 24, subfamily a, polypeptide 1	protein-coding		89.85	85.31	94.35		17.55	23.53	20.83	-4.35325	0.00144383		48.03	43.1	99.2	-1.41601	0.116594		85.01	22.66	3.35	-2.42758	0.0862788		204.82	151.7	204.31	2.08092	0.0121597		98.37	70.77	71.41	-1.12039	0.206303
10-C24-21k	chr2	170300393	170301189	-21137	NM_001013369	109054	Mm.28808	NM_001013369	ENSMUSG00000052033	Pfdn4	0610025M10Rik|1810063B06Rik|C-1|C1|Pfd4	prefoldin 4	protein-coding		117.72	121.29	99.12		28.52	21.34	24.07	-4.57365	0.00331829		61.68	78.55	140.27	-1.20545	0.296153		134.94	64.81	30.97	-1.46554	0.156138		253.42	209.33	254.27	2.12055	0.0120105		176.39	185.67	140.09	1.48508	0.00810559
11-C24-27k	chr2	170295001	170295562	-26647	NM_001013369	109054	Mm.28808	NM_001013369	ENSMUSG00000052033	Pfdn4	0610025M10Rik|1810063B06Rik|C-1|C1|Pfd4	prefoldin 4	protein-coding		48.06	40.43	44		6.58	3.28	20.83	-4.31704	0.0127499		26.2	38.73	49.07	-1.16219	0.262821		67.02	28.45	8.79	-1.27077	0.304789		73.34	57.64	81.13	1.60095	0.0221855		90.74	67.59	56.69	1.62291	0.0432126
12-C24-32k	chr2	170290265	170290920	-31336	NM_001013369	109054	Mm.28808	NM_001013369	ENSMUSG00000052033	Pfdn4	0610025M10Rik|1810063B06Rik|C-1|C1|Pfd4	prefoldin 4	protein-coding		127.47	105.74	79.51		44.43	32.84	56.01	-2.34634	0.0414738		97.7	105.83	132.27	1.0738	0.390019		134.49	29.51	12.14	-1.77541	0.113366		142.33	90.83	129.61	1.16005	0.234129		103.88	99	82.86	-1.09442	0.185463
13-C24-35k	chr2	170287077	170287638	-34012	NM_029815	76960	Mm.240850	NM_029815	ENSMUSG00000013523	Bcas1	2210416M21Rik|9030223A09Rik|AI841227|NABC1	breast carcinoma amplified sequence 1	protein-coding		45.28	41.32	36.58		16.45	10.95	4.17	-3.90181	0.000575408		37.66	30.55	68.8	1.11227	0.385331		68.82	32.14	12.14	-1.08912	0.417223		209.59	130.03	171.16	4.14661	0.0138826		96.68	101.78	65.41	2.14215	0.0189699
14-C24-37k	chr2	170285295	170285763	-32184	NM_029815	76960	Mm.240850	NM_029815	ENSMUSG00000013523	Bcas1	2210416M21Rik|9030223A09Rik|AI841227|NABC1	breast carcinoma amplified sequence 1	protein-coding		72.44	68.87	58.84		19.2	9.3	15.28	-4.57172	0.00394131		68.23	29.46	73.6	-1.16849	0.303015		104.81	28.45	8.79	-1.40901	0.267114		191.37	142.47	134.56	2.34024	0.0131073		75.48	100.19	61.6	1.18546	0.160769
15-C24-39k	chr2	170282857	170283465	-29816	NM_029815	76960	Mm.240850	NM_029815	ENSMUSG00000013523	Bcas1	2210416M21Rik|9030223A09Rik|AI841227|NABC1	breast carcinoma amplified sequence 1	protein-coding		5.57	0.44	2.65		0.55	1.09	0	-5.28049	0.145321		6.55	0.55	6.93	1.62009	0.147055		11.25	2.63	3.77	2.03811	0.0807273		219.14	177.06	205.79	69.5139	0.00153913		8.48	15.9	11.99	4.19977	0.0627718
16-C24-42k	chr2	170279528	170279949	-26393	NM_029815	76960	Mm.240850	NM_029815	ENSMUSG00000013523	Bcas1	2210416M21Rik|9030223A09Rik|AI841227|NABC1	breast carcinoma amplified sequence 1	protein-coding		0	2.67	0.53		0	1.09	0	-2.93578	0.134506		1.09	0	4.27	1.675	0.367972		4.95	0	0.84	1.80937	0.367263		142.77	103.28	136.54	119.559	0.00525903		6.78	9.54	7.09	7.31563	9.33771e-05
17-C24-ex2	chr2	170321586	170322148	-61	NM_001013369	109054	Mm.28808	NM_001013369	ENSMUSG00000052033	Pfdn4	0610025M10Rik|1810063B06Rik|C-1|C1|Pfd4	prefoldin 4	protein-coding		0.7	4	0		1.1	0	0	-4.27273	0.241482		3.27	5.46	4.27	2.76596	0.0386274		4.5	1.05	0	1.18085	0.448994		5.64	5.07	7.92	3.96383	0.0720019		6.78	5.96	3.82	3.5234	0.0400214
18-C24-ex5	chr2	170317929	170318772	-3578	NM_001013369	109054	Mm.28808	NM_001013369	ENSMUSG00000052033	Pfdn4	0610025M10Rik|1810063B06Rik|C-1|C1|Pfd4	prefoldin 4	protein-coding		9.75	4.44	3.18		3.29	8.76	0.93	-1.33821	0.343362		1.09	1.09	2.13	-4.03016	0.0965458		0.9	2.63	5.86	-1.84984	0.255515		13.45	3.69	11.38	1.64191	0.143446		11.02	6.36	10.9	1.62809	0.109052
H3K9ac															Veh				PTH30 vs Veh						YKL-05-099 vs Veh						1,25 vs Veh						FGF23 vs Veh
PeakID	Chr	Start	End	Distance to TSS	Nearest PromoterID	Entrez ID	Nearest Unigene	Nearest Refseq	Nearest Ensembl	Gene Name	Gene Alias	Gene Description	Gene Type		Veh_rep1	Veh_rep2	Veh_rep3		PTH30_rep1	PTH30_rep2	PTH30_rep3	FC	p-value t-test		YKL_rep1	YKL_rep2	YKL_rep3	FC	p-value t-test		125_rep1	125_rep2	125_rep3	FC	p-value t-test		FGF23_rep1	FGF23_rep2	FGF23_rep3	FC	p-value t-test
01-C27-M1	chr10	126480187	126480801	1506	NM_010792	17299	Mm.251593	NM_010792	ENSMUSG00000006732	Mettl1	2810012D02Rik	methyltransferase like 1	protein-coding		29.06	31.4	32.36		61.37	57.25	81.3	2.15385	0.0175841		63.15	49.83	47.88	1.73303	0.0294921		16.31	22.29	17.78	-1.64633	0.00853465		15.81	15.3	13.8	-2.0668	0.00455183
02-C27-M21-1	chr10	126470207	126470954	-2710	NM_025537	66399	Mm.29900	NM_025537	ENSMUSG00000040521	Tsfm	2310050B20Rik|9430024O13Rik|EF-TS|EF-Tsmt	Ts translation elongation factor, mitochondrial	protein-coding		42.63	37.08	44.43		89.95	68.9	91.41	2.01595	0.00723013		70.33	65.71	65.73	1.62534	0.00391743		38.43	50.44	28.2	-1.06039	0.404794		17.84	13.88	18.24	-2.48479	0.000608962
03-C27-M21-2	chr10	126473285	126473767	4924	NM_001205036	100504608	Mm.486142	NM_001205036	ENSMUSG00000080115	Mettl21b	Fam119b|eef1akmt3	methyltransferase like 21B	protein-coding		24.54	31.53	32.89		90.42	56.04	97.52	2.74258	0.0313502		62.25	50.03	55.27	1.88343	0.0233195		20.74	21.11	21.46	-1.40515	0.0350892		4.46	8.18	6.16	-4.73191	0.00333559
04-C27-M21-3	chr10	126474560	126475130	3605	NM_001205036	100504608	Mm.486142	NM_001205036	ENSMUSG00000080115	Mettl21b	Fam119b|eef1akmt3	methyltransferase like 21B	protein-coding		26.16	19.49	26.42		58.09	50.62	69.72	2.47579	0.00603326		66.74	54	49.57	2.36312	0.0117402		22.39	33.63	18.39	1.03247	0.459532		6.08	3.91	10.35	-3.54326	0.00338188
05-C27-pro	chr10	126485022	126485593	5	NM_010009	13115	Mm.6216	NM_010009	ENSMUSG00000006724	Cyp27b1	Cp2b|Cyp1|Cyp27b|Cyp40|P450c1|Pddr|Vdd1|Vddr|VddrI|Vdr	cytochrome P450, family 27, subfamily b, polypeptide 1	protein-coding		28.42	39.25	41.28		84.33	64.88	118.59	2.45801	0.0358277		81.1	94.29	76.97	2.31629	0.00793499		34.01	33.24	30.04	-1.11985	0.258155		8.51	8.9	6.65	-4.52826	0.0115227
06-C27-exon2-3	chr10	126486077	126486736	1104	NM_010009	13115	Mm.6216	NM_010009	ENSMUSG00000006724	Cyp27b1	Cp2b|Cyp1|Cyp27b|Cyp40|P450c1|Pddr|Vdd1|Vddr|VddrI|Vdr	cytochrome P450, family 27, subfamily b, polypeptide 1	protein-coding		55.22	85.66	83.79		201.45	153.87	216.53	2.54529	0.020329		156.22	174.49	166.26	2.212	0.00178386		93.72	117.3	69.27	1.24756	0.190666		23.51	34.51	15.28	-3.06508	0.0208121
07-M1-pro	chr10	126478780	126479306	55	NM_010792	17299	Mm.251593	NM_010792	ENSMUSG00000006732	Mettl1	2810012D02Rik	methyltransferase like 1	protein-coding		145	124.5	138.72		364.49	272.78	354.07	2.42845	0.0069026		267.56	236.63	262.17	1.87732	0.000462696		118.88	132.16	114.03	-1.1182	0.161048		32.83	33.8	28.1	-4.3093	0.00217389
08-M21-pro	chr10	126478208	126478559	67	NM_001205036	100504608	Mm.486142	NM_001205036	ENSMUSG00000080115	Mettl21b	Fam119b|eef1akmt3	methyltransferase like 21B	protein-coding		140.48	144.53	152.72		363.55	265.95	351.12	2.24024	0.0137212		278.93	309.48	304.19	2.03916	0.00126805		139.06	118.86	93.18	-1.24674	0.114394		21.08	28.47	24.4	-5.91927	0.000454716
09-C24-pro	chr2	170322477	170323180	-183	NM_009996	13081	Mm.6575	NM_009996	ENSMUSG00000038567	Cyp24a1	24-OHase|CP24|Cyp24	cytochrome P450, family 24, subfamily a, polypeptide 1	protein-coding		58.13	30.99	47.93		8.43	12.86	8.21	-4.64576	0.0306919		16.16	32.56	30.63	-1.72716	0.1333		85.98	60.61	65.6	1.54827	0.0106973		23.92	30.96	21.69	-1.78987	0.0950536
10-C24-21k	chr2	170300393	170301189	-21137	NM_001013369	109054	Mm.28808	NM_001013369	ENSMUSG00000052033	Pfdn4	0610025M10Rik|1810063B06Rik|C-1|C1|Pfd4	prefoldin 4	protein-coding		53.61	33.7	42.86		3.28	14.06	4.42	-5.98208	0.0280168		17.66	15.68	8.93	-3.07949	0.0177343		132.43	166.18	159.39	3.51848	0.0102722		38.91	59.78	43.87	1.09518	0.380596
11-C24-27k	chr2	170295001	170295562	-26647	NM_001013369	109054	Mm.28808	NM_001013369	ENSMUSG00000052033	Pfdn4	0610025M10Rik|1810063B06Rik|C-1|C1|Pfd4	prefoldin 4	protein-coding		51.67	39.65	44.96		1.87	12.25	3.16	-7.88657	0.0131142		11.67	15.68	11.24	-3.53148	0.00994977		153.72	156.79	153.26	3.40307	0.000802069		37.7	54.44	23.17	-1.18186	0.296938
12-C24-32k	chr2	170290265	170290920	-31336	NM_001013369	109054	Mm.28808	NM_001013369	ENSMUSG00000052033	Pfdn4	0610025M10Rik|1810063B06Rik|C-1|C1|Pfd4	prefoldin 4	protein-coding		40.37	20.3	40.41		4.68	10.65	4.21	-5.17298	0.0450869		6.58	15.88	7.08	-3.4218	0.0667525		101.46	73.12	103.6	2.75208	0.00143129		39.72	43.41	34.26	1.16136	0.303191
13-C24-35k	chr2	170287077	170287638	-34012	NM_029815	76960	Mm.240850	NM_029815	ENSMUSG00000013523	Bcas1	2210416M21Rik|9030223A09Rik|AI841227|NABC1	breast carcinoma amplified sequence 1	protein-coding		37.14	30.04	45.83		3.75	7.23	1.26	-9.23284	0.016623		7.18	11.32	6	-4.61265	0.0200833		114.18	105.96	113.41	2.95151	0.000821923		29.18	29.89	18.98	-1.44792	0.139639
14-C24-37k	chr2	170285295	170285763	-32184	NM_029815	76960	Mm.240850	NM_029815	ENSMUSG00000013523	Bcas1	2210416M21Rik|9030223A09Rik|AI841227|NABC1	breast carcinoma amplified sequence 1	protein-coding		15.82	11.91	21.34		0	5.22	0.42	-8.70035	0.0368267		3.59	9.93	5.23	-2.61707	0.0693245		54.74	46.53	49.66	3.07581	0.00405924		18.65	23.84	21.69	1.30793	0.144394
15-C24-39k	chr2	170282857	170283465	-29816	NM_029815	76960	Mm.240850	NM_029815	ENSMUSG00000013523	Bcas1	2210416M21Rik|9030223A09Rik|AI841227|NABC1	breast carcinoma amplified sequence 1	protein-coding		6.78	4.47	6.82		0.47	3.01	2.32	-3.11552	0.0508755		4.79	6.55	3.69	-1.20226	0.293632		39.54	53.57	52.11	8.03652	0.00664603		3.24	8.9	1.97	-1.28065	0.3468
16-C24-42k	chr2	170279528	170279949	-26393	NM_029815	76960	Mm.240850	NM_029815	ENSMUSG00000013523	Bcas1	2210416M21Rik|9030223A09Rik|AI841227|NABC1	breast carcinoma amplified sequence 1	protein-coding		3.88	4.06	6.65		0	2.01	0.21	-6.57207	0.0417783		2.09	1.39	1.54	-2.90637	0.0423834		12.72	10.95	9.2	2.25291	0.0409067		0.81	1.42	2.22	-3.27865	0.0122704
17-C24-ex2	chr2	170321586	170322148	-61	NM_001013369	109054	Mm.28808	NM_001013369	ENSMUSG00000052033	Pfdn4	0610025M10Rik|1810063B06Rik|C-1|C1|Pfd4	prefoldin 4	protein-coding		82.02	55.22	117.03		3.75	13.86	10.11	-9.1728	0.0288633		24.84	52.01	44.8	-2.09018	0.0846781		142.38	247.5	227.44	2.42781	0.0439241		60.8	80.41	40.17	-1.40186	0.248367
18-C24-ex5	chr2	170317929	170318772	-3578	NM_001013369	109054	Mm.28808	NM_001013369	ENSMUSG00000052033	Pfdn4	0610025M10Rik|1810063B06Rik|C-1|C1|Pfd4	prefoldin 4	protein-coding		19.05	13.13	28.16		1.41	2.61	2.11	-9.84339	0.0282574		7.78	13.3	15.24	-1.66134	0.0955804		36.22	43.4	49.66	2.14253	0.0134924		27.56	37.72	10.1	1.24925	0.362927
H3K27ac															Veh				PTH30 vs Veh						YKL-05-099 vs Veh						1,25 vs Veh						FGF23 vs Veh
PeakID	Chr	Start	End	Distance to TSS	Nearest PromoterID	Entrez ID	Nearest Unigene	Nearest Refseq	Nearest Ensembl	Gene Name	Gene Alias	Gene Description	Gene Type		Veh_rep1	Veh_rep2	Veh_rep3		PTH30_rep1	PTH30_rep2	PTH30_rep3	FC	p-value t-test		YKL_rep1	YKL_rep2	YKL_rep3	FC	p-value t-test		125_rep1	125_rep2	125_rep3	FC	p-value t-test		FGF23_rep1	FGF23_rep2	FGF23_rep3	FC	p-value t-test
01-C27-M1	chr10	126480187	126480801	1506	NM_010792	17299	Mm.251593	NM_010792	ENSMUSG00000006732	Mettl1	2810012D02Rik	methyltransferase like 1	protein-coding		54.56	52.68	60.84		79.64	72.41	93.12	1.45865	0.00971959		89.8	74.46	67.61	1.37952	0.061316		43.1	34.45	42.93	-1.39509	0.00938761		36.64	47.18	57.5	-1.18936	0.0942838
02-C27-M21-1	chr10	126470207	126470954	-2710	NM_025537	66399	Mm.29900	NM_025537	ENSMUSG00000040521	Tsfm	2310050B20Rik|9430024O13Rik|EF-TS|EF-Tsmt	Ts translation elongation factor, mitochondrial	protein-coding		90.87	71.23	88.24		111.79	99.59	120.89	1.32727	0.00769037		125.66	87.47	99.5	1.24882	0.0505827		58.61	40.91	73.59	-1.44613	0.0219179		47.79	69.06	68.37	-1.35158	0.104168
03-C27-M21-2	chr10	126473285	126473767	4924	NM_001205036	100504608	Mm.486142	NM_001205036	ENSMUSG00000080115	Mettl21b	Fam119b|eef1akmt3	methyltransferase like 21B	protein-coding		62.94	60.72	54.12		114.47	91.68	135.4	1.92119	0.0323597		117.66	75.03	79.4	1.53049	0.0605524		36.45	31.22	40.35	-1.64581	0.0201955		33.27	40.12	37.64	-1.60119	0.0146592
04-C27-M21-3	chr10	126474560	126475130	3605	NM_001205036	100504608	Mm.486142	NM_001205036	ENSMUSG00000080115	Mettl21b	Fam119b|eef1akmt3	methyltransferase like 21B	protein-coding		38.88	46.12	46.7		87.92	67.74	108.12	2.00289	0.0322576		107.29	71.4	79.07	1.95718	0.0439365		32.02	27.27	40.99	-1.31332	0.0651116		22.48	29.4	25.72	-1.69716	0.0033173
05-C27-pro	chr10	126485022	126485593	5	NM_010009	13115	Mm.6216	NM_010009	ENSMUSG00000006724	Cyp27b1	Cp2b|Cyp1|Cyp27b|Cyp40|P450c1|Pddr|Vdd1|Vddr|VddrI|Vdr	cytochrome P450, family 27, subfamily b, polypeptide 1	protein-coding		13.75	15.59	20.16		56.26	39.96	66.21	3.28141	0.0151888		51.57	58.57	44.35	3.12101	0.0123516		18.73	14.71	15.82	-1.00487	0.489604		13.27	16.41	13.38	-1.14956	0.228455
06-C27-exon2-3	chr10	126486077	126486736	1104	NM_010009	13115	Mm.6216	NM_010009	ENSMUSG00000006724	Cyp27b1	Cp2b|Cyp1|Cyp27b|Cyp40|P450c1|Pddr|Vdd1|Vddr|VddrI|Vdr	cytochrome P450, family 27, subfamily b, polypeptide 1	protein-coding		30.29	34.63	40.67		91.57	67.54	111.72	2.56492	0.0202607		72.91	78.09	96.01	2.33933	0.00375287		31.62	35.53	26.79	-1.12402	0.25931		28.32	21.2	31.36	-1.30551	0.0666288
07-M1-pro	chr10	126478780	126479306	55	NM_010792	17299	Mm.251593	NM_010792	ENSMUSG00000006732	Mettl1	2810012D02Rik	methyltransferase like 1	protein-coding		93.88	101.26	95.65		242.81	192.88	258.15	2.38605	0.0125785		155.9	147.58	175.58	1.64744	0.011555		92.04	71.05	82.63	-1.18342	0.105114		48.49	67.01	84.89	-1.45112	0.0490647
08-M21-pro	chr10	126478208	126478559	67	NM_001205036	100504608	Mm.486142	NM_001205036	ENSMUSG00000080115	Mettl21b	Fam119b|eef1akmt3	methyltransferase like 21B	protein-coding		61.87	63.19	79.79		186.07	139.54	201.37	2.57252	0.0101442		141.08	150.26	142.19	2.11633	0.00449442		66.26	62.44	52.61	-1.12983	0.253275		28.32	42.62	44.33	-1.77713	0.0118359
09-C24-pro	chr2	170322477	170323180	-183	NM_009996	13081	Mm.6575	NM_009996	ENSMUSG00000038567	Cyp24a1	24-OHase|CP24|Cyp24	cytochrome P450, family 24, subfamily a, polypeptide 1	protein-coding		28.14	36.76	44.46		4.38	11.16	4.46	-5.468	0.0142242		15.71	22.2	17.94	-1.9581	0.0277291		55.99	45.57	78.76	1.64887	0.0453219		47.25	38.98	44.95	1.19952	0.172696
10-C24-21k	chr2	170300393	170301189	-21137	NM_001013369	109054	Mm.28808	NM_001013369	ENSMUSG00000052033	Pfdn4	0610025M10Rik|1810063B06Rik|C-1|C1|Pfd4	prefoldin 4	protein-coding		97.74	76.15	95.99		10.96	27.58	8.43	-5.7458	0.0143548		31.12	27.95	25.75	-3.1818	0.00600841		107.95	81.82	118.14	1.14091	0.0615737		96.28	112.6	102.04	1.15207	0.17961
11-C24-27k	chr2	170295001	170295562	-26647	NM_001013369	109054	Mm.28808	NM_001013369	ENSMUSG00000052033	Pfdn4	0610025M10Rik|1810063B06Rik|C-1|C1|Pfd4	prefoldin 4	protein-coding		73.25	59.08	83.24		6.58	20.89	4.71	-6.69888	0.0181348		33.19	25.65	21.59	-2.68022	0.0169784		97.28	81.1	90.05	1.24521	0.0417209		57.7	80	66.07	-1.05791	0.390867
12-C24-32k	chr2	170290265	170290920	-31336	NM_001013369	109054	Mm.28808	NM_001013369	ENSMUSG00000052033	Pfdn4	0610025M10Rik|1810063B06Rik|C-1|C1|Pfd4	prefoldin 4	protein-coding		63.8	43.66	58.77		7.06	10.55	3.97	-7.70297	0.011899		18.67	14.36	14.78	-3.47689	0.00813472		56.19	37.68	48.74	-1.16563	0.0108043		39.11	42.17	39.73	-1.37369	0.0817989
13-C24-35k	chr2	170287077	170287638	-34012	NM_029815	76960	Mm.240850	NM_029815	ENSMUSG00000013523	Bcas1	2210416M21Rik|9030223A09Rik|AI841227|NABC1	breast carcinoma amplified sequence 1	protein-coding		73.47	53.01	77.73		9.01	14.6	3.84	-7.43934	0.0154656		14.52	19.91	16.28	-4.02702	0.0149826		105.94	70.69	90.05	1.30591	0.0372464		64.78	95.96	84.68	1.2018	0.231872
14-C24-37k	chr2	170285295	170285763	-32184	NM_029815	76960	Mm.240850	NM_029815	ENSMUSG00000013523	Bcas1	2210416M21Rik|9030223A09Rik|AI841227|NABC1	breast carcinoma amplified sequence 1	protein-coding		49.62	30.2	40.5		3.65	10.14	3.6	-6.91892	0.0228123		21.04	19.14	18.94	-2.03518	0.0285004		55.79	32.66	49.38	1.14553	0.0441864		33.8	49.69	66.28	1.24476	0.263733
15-C24-39k	chr2	170282857	170283465	-29816	NM_029815	76960	Mm.240850	NM_029815	ENSMUSG00000013523	Bcas1	2210416M21Rik|9030223A09Rik|AI841227|NABC1	breast carcinoma amplified sequence 1	protein-coding		13.1	10.18	15.17		1.22	3.85	1.24	-6.0935	0.0210436		6.82	12.44	3.82	-1.66594	0.163025		21.75	15.07	14.52	1.33524	0.12632		4.25	10.26	9.62	-1.59345	0.10429
16-C24-42k	chr2	170279528	170279949	-26393	NM_029815	76960	Mm.240850	NM_029815	ENSMUSG00000013523	Bcas1	2210416M21Rik|9030223A09Rik|AI841227|NABC1	breast carcinoma amplified sequence 1	protein-coding		4.94	6.07	8.44		3.17	1.83	0.12	-3.79883	0.0647562		1.48	3.06	2.66	-2.70139	0.0207236		5.84	3.23	5.81	-1.30712	0.168029		1.59	3.19	2.72	-2.59333	0.0226958
17-C24-ex2	chr2	170321586	170322148	-61	NM_001013369	109054	Mm.28808	NM_001013369	ENSMUSG00000052033	Pfdn4	0610025M10Rik|1810063B06Rik|C-1|C1|Pfd4	prefoldin 4	protein-coding		49.19	33.64	54.63		2.92	3.04	4.22	-13.5029	0.00981318		12.15	28.71	19.44	-2.2796	0.0660457		109.97	88.64	121.04	2.3254	0.00146443		51.15	75.9	60.01	1.36083	0.164254
18-C24-ex5	chr2	170317929	170318772	-3578	NM_001013369	109054	Mm.28808	NM_001013369	ENSMUSG00000052033	Pfdn4	0610025M10Rik|1810063B06Rik|C-1|C1|Pfd4	prefoldin 4	protein-coding		11.17	10.18	10.51		2.19	5.48	2.6	-3.10224	0.0152391		4.45	7.27	7.31	-1.6742	0.0365536		20.14	21.53	33.57	2.36158	0.0399807		28.85	30.77	25.09	2.65882	0.00478157
H3K36me3															Veh				PTH30 vs Veh						YKL-05-099 vs Veh						1,25 vs Veh						FGF23 vs Veh
PeakID	Chr	Start	End	Distance to TSS	Nearest PromoterID	Entrez ID	Nearest Unigene	Nearest Refseq	Nearest Ensembl	Gene Name	Gene Alias	Gene Description	Gene Type		Veh_rep1	Veh_rep2	Veh_rep3		PTH30_rep1	PTH30_rep2	PTH30_rep3	FC	p-value t-test		YKL_rep1	YKL_rep2	YKL_rep3	FC	p-value t-test		125_rep1	125_rep2	125_rep3	FC	p-value t-test		FGF23_rep1	FGF23_rep2	FGF23_rep3	FC	p-value t-test
01-C27-M1	chr10	126480187	126480801	1506	NM_010792	17299	Mm.251593	NM_010792	ENSMUSG00000006732	Mettl1	2810012D02Rik	methyltransferase like 1	protein-coding		5.63	3.79	2.17		2.54	1.79	1.88	-1.86634	0.0793618		3.37	3.41	2.31	-1.27503	0.185676		5.37	2.97	4.23	1.08456	0.373275		2.62	3.78	3.08	-1.22257	0.306299
02-C27-M21-1	chr10	126470207	126470954	-2710	NM_025537	66399	Mm.29900	NM_025537	ENSMUSG00000040521	Tsfm	2310050B20Rik|9430024O13Rik|EF-TS|EF-Tsmt	Ts translation elongation factor, mitochondrial	protein-coding		3.94	1.82	2.36		0.59	3.98	2.28	-1.1854	0.408042		2.81	5.33	2.05	1.25493	0.338516		0.83	1.98	1.27	-1.9902	0.146523		1.74	2.19	2.89	-1.19062	0.336337
03-C27-M21-2	chr10	126473285	126473767	4924	NM_001205036	100504608	Mm.486142	NM_001205036	ENSMUSG00000080115	Mettl21b	Fam119b|eef1akmt3	methyltransferase like 21B	protein-coding		0	2.28	1.45		2.93	1.99	2.68	2.03753	0.149889		0	2.98	2.82	1.55496	0.111591		1.65	1.48	2.54	1.52011	0.237471		1.92	2.39	4.16	2.27078	0.0882325
04-C27-M21-3	chr10	126474560	126475130	3605	NM_001205036	100504608	Mm.486142	NM_001205036	ENSMUSG00000080115	Mettl21b	Fam119b|eef1akmt3	methyltransferase like 21B	protein-coding		1.13	3.94	1.99		5.28	2.19	5.63	1.85552	0.198908		0.84	4.69	4.88	1.4745	0.177623		4.13	3.96	1.27	1.32578	0.284798		1.05	3.18	2.53	-1.04438	0.40745
05-C27-pro	chr10	126485022	126485593	5	NM_010009	13115	Mm.6216	NM_010009	ENSMUSG00000006724	Cyp27b1	Cp2b|Cyp1|Cyp27b|Cyp40|P450c1|Pddr|Vdd1|Vddr|VddrI|Vdr	cytochrome P450, family 27, subfamily b, polypeptide 1	protein-coding		2.81	5.01	5.44		7.63	3.98	1.74	1.00679	0.495784		8.44	3.41	2.57	1.08748	0.448631		2.06	0.49	1.69	-3.12736	0.060217		2.09	2.98	1.09	-2.1526	0.077756
06-C27-exon2-3	chr10	126486077	126486736	1104	NM_010009	13115	Mm.6216	NM_010009	ENSMUSG00000006724	Cyp27b1	Cp2b|Cyp1|Cyp27b|Cyp40|P450c1|Pddr|Vdd1|Vddr|VddrI|Vdr	cytochrome P450, family 27, subfamily b, polypeptide 1	protein-coding		0.56	1.97	1.45		7.24	4.58	7.38	4.82412	0.0278646		1.69	6.39	4.62	3.19095	0.0468808		6.19	3.96	2.96	3.29397	0.0720943		1.22	2.79	3.08	1.78141	0.0373069
07-M1-pro	chr10	126478780	126479306	55	NM_010792	17299	Mm.251593	NM_010792	ENSMUSG00000006732	Mettl1	2810012D02Rik	methyltransferase like 1	protein-coding		1.69	1.52	0.91		1.37	0.6	0.4	-1.7384	0.0405352		2.25	2.56	0.77	1.35437	0.145664		1.65	0.99	1.27	-1.05371	0.405566		1.57	1.79	0.9	1.03398	0.363296
08-M21-pro	chr10	126478208	126478559	67	NM_001205036	100504608	Mm.486142	NM_001205036	ENSMUSG00000080115	Mettl21b	Fam119b|eef1akmt3	methyltransferase like 21B	protein-coding		0.56	2.12	0.91		1.96	0.6	0.8	-1.06845	0.467916		0.56	0.43	0.77	-2.03977	0.188478		0	0.99	2.12	-1.15434	0.420718		0.35	0.4	1.81	-1.40234	0.34772
09-C24-pro	chr2	170322477	170323180	-183	NM_009996	13081	Mm.6575	NM_009996	ENSMUSG00000038567	Cyp24a1	24-OHase|CP24|Cyp24	cytochrome P450, family 24, subfamily a, polypeptide 1	protein-coding		1.97	0.76	1.27		0.98	1.99	1.48	1.1125	0.418445		0.56	0.64	1.28	-1.6129	0.189933		1.65	1.98	1.69	1.33	0.213358		1.57	2.19	1.09	1.2125	0.335954
10-C24-21k	chr2	170300393	170301189	-21137	NM_001013369	109054	Mm.28808	NM_001013369	ENSMUSG00000052033	Pfdn4	0610025M10Rik|1810063B06Rik|C-1|C1|Pfd4	prefoldin 4	protein-coding		0	0	0.91		1.17	1.39	0.67	3.54945	0.134558		0	0.43	0.51	1.03297	0.485254		2.06	1.48	1.27	5.28571	0.0605566		1.74	2.19	0.54	4.91209	0.135761
11-C24-27k	chr2	170295001	170295562	-26647	NM_001013369	109054	Mm.28808	NM_001013369	ENSMUSG00000052033	Pfdn4	0610025M10Rik|1810063B06Rik|C-1|C1|Pfd4	prefoldin 4	protein-coding		0	0	0.36		0.39	1.19	0.27	5.13889	0.157409		0.28	1.07	0	3.75	0.254296		0.41	0.99	0	3.88889	0.23441		1.74	0.8	0.72	9.05556	0.0703888
12-C24-32k	chr2	170290265	170290920	-31336	NM_001013369	109054	Mm.28808	NM_001013369	ENSMUSG00000052033	Pfdn4	0610025M10Rik|1810063B06Rik|C-1|C1|Pfd4	prefoldin 4	protein-coding		0	0.91	0.36		0.78	0.8	0.67	1.77165	0.165807		0.56	0.43	0.51	1.1811	0.411786		0	0.99	1.27	1.77953	0.187153		0.35	0.6	0.9	1.45669	0.265595
13-C24-35k	chr2	170287077	170287638	-34012	NM_029815	76960	Mm.240850	NM_029815	ENSMUSG00000013523	Bcas1	2210416M21Rik|9030223A09Rik|AI841227|NABC1	breast carcinoma amplified sequence 1	protein-coding		0	0.46	0.72		0.39	0	0	-3.02564	0.257184		0	0	0.51	-2.31373	0.117511		1.65	2.97	0	3.91525	0.178507		0.87	0.99	0.54	2.0339	0.159563
14-C24-37k	chr2	170285295	170285763	-32184	NM_029815	76960	Mm.240850	NM_029815	ENSMUSG00000013523	Bcas1	2210416M21Rik|9030223A09Rik|AI841227|NABC1	breast carcinoma amplified sequence 1	protein-coding		0.56	0.61	0.18		1.17	1.79	0	2.19259	0.153284		0	0.85	0.77	1.2	0.408099		1.65	1.48	0.42	2.62963	0.0512185		0.7	0.8	1.27	2.05185	0.132445
15-C24-39k	chr2	170282857	170283465	-29816	NM_029815	76960	Mm.240850	NM_029815	ENSMUSG00000013523	Bcas1	2210416M21Rik|9030223A09Rik|AI841227|NABC1	breast carcinoma amplified sequence 1	protein-coding		0	0.46	0.36		0.98	0.6	0.27	2.2561	0.20088		0	0.43	0.51	1.14634	0.273545		0.41	0	0.42	1.0122	0.495337		0.17	0.4	0.18	-1.09333	0.42068
16-C24-42k	chr2	170279528	170279949	-26393	NM_029815	76960	Mm.240850	NM_029815	ENSMUSG00000013523	Bcas1	2210416M21Rik|9030223A09Rik|AI841227|NABC1	breast carcinoma amplified sequence 1	protein-coding		0	0.3	0		0.78	0	0.54	4.4	0.204068		1.41	0	0	4.7	0.277721		0.41	1.48	0	6.3	0.13257		0	0.6	0	2	0.211325
17-C24-ex2	chr2	170321586	170322148	-61	NM_001013369	109054	Mm.28808	NM_001013369	ENSMUSG00000052033	Pfdn4	0610025M10Rik|1810063B06Rik|C-1|C1|Pfd4	prefoldin 4	protein-coding		2.81	1.67	2.54		1.76	0.6	1.21	-1.96639	0.00304691		1.12	1.92	0.77	-1.84252	0.123311		8.67	17.31	8.04	4.84615	0.0567447		1.92	5.77	4.52	1.73932	0.177054
18-C24-ex5	chr2	170317929	170318772	-3578	NM_001013369	109054	Mm.28808	NM_001013369	ENSMUSG00000052033	Pfdn4	0610025M10Rik|1810063B06Rik|C-1|C1|Pfd4	prefoldin 4	protein-coding		20.54	16.23	18.49		12.71	11.54	12.61	-1.49919	0.0107755		7.87	17.69	20.53	-1.19896	0.295048		47.06	33.13	36.41	2.11003	0.0107738		17.78	28.85	27.86	1.34799	0.15215
BRD4															Veh				PTH30 vs Veh						YKL-05-099 vs Veh						SK-124 vs Veh						1,25 vs Veh						FGF23 vs Veh
PeakID	Chr	Start	End	Distance to TSS	Nearest PromoterID	Entrez ID	Nearest Unigene	Nearest Refseq	Nearest Ensembl	Gene Name	Gene Alias	Gene Description	Gene Type		Veh_rep1	Veh_rep2	Veh_rep3		PTH30_rep1	PTH30_rep2	PTH30_rep3	FC	p-value t-test		YKL_rep1	YKL_rep2	YKL_rep3	FC	p-value t-test		SK124_rep1	SK124_rep2	SK124_rep3	FC	p-value t-test		125_rep1	125_rep2	125_rep3	FC	p-value t-test		FGF23_rep1	FGF23_rep2	FGF23_rep3	FC	p-value t-test
01-C27-M1	chr10	126480187	126480801	1506	NM_010792	17299	Mm.251593	NM_010792	ENSMUSG00000006732	Mettl1	2810012D02Rik	methyltransferase like 1	protein-coding		221.16	105.59	169.92		548.17	651.23	781.44	3.98824	0.0144527		447.36	513.84	693.29	3.33117	0.0233738		317.55	405.45	383.08	2.22699	0.0374397		81.76	116.21	80.95	-1.78069	0.120675		50.08	102.23	80.42	-2.1341	0.105435
02-C27-M21-1	chr10	126470207	126470954	-2710	NM_025537	66399	Mm.29900	NM_025537	ENSMUSG00000040521	Tsfm	2310050B20Rik|9430024O13Rik|EF-TS|EF-Tsmt	Ts translation elongation factor, mitochondrial	protein-coding		260.83	112.95	174.69		493.23	601.05	769.1	3.39741	0.0275758		391.96	482.02	682.98	2.83873	0.0463139		344.47	427.45	415.89	2.16568	0.0443735		78.37	84.95	83.15	-2.2253	0.0768925		55.66	78	69.74	-2.69651	0.0726401
03-C27-M21-2	chr10	126473285	126473767	4924	NM_001205036	100504608	Mm.486142	NM_001205036	ENSMUSG00000080115	Mettl21b	Fam119b|eef1akmt3	methyltransferase like 21B	protein-coding		133.9	59.16	102.23		258.13	282.57	387.26	3.14254	0.0229778		239.85	299.16	418.27	3.24183	0.0347411		200.1	260.9	241.68	2.37963	0.0370369		62.66	58.11	65.81	-1.58265	0.107808		27.36	50.06	37.69	-2.56529	0.0835454
04-C27-M21-3	chr10	126474560	126475130	3605	NM_001205036	100504608	Mm.486142	NM_001205036	ENSMUSG00000080115	Mettl21b	Fam119b|eef1akmt3	methyltransferase like 21B	protein-coding		84.38	59.73	59.26		418.96	437.41	534.75	6.84034	0.00545265		301.33	339.96	419.68	5.21694	0.0102214		230.17	271.46	277.72	3.83218	0.00713463		47.11	57.66	58.76	-1.24363	0.191921		19.26	29	36.32	-2.40447	0.0462403
05-C27-pro	chr10	126485022	126485593	5	NM_010009	13115	Mm.6216	NM_010009	ENSMUSG00000006724	Cyp27b1	Cp2b|Cyp1|Cyp27b|Cyp40|P450c1|Pddr|Vdd1|Vddr|VddrI|Vdr	cytochrome P450, family 27, subfamily b, polypeptide 1	protein-coding		37.74	11.89	13.76		74.89	85.86	133.42	4.64064	0.042127		63.73	79.56	98.94	3.82127	0.038428		69.25	63.52	66.2	3.13882	0.011092		9.08	8.7	7.49	-2.50851	0.127109		5.45	3.44	3.51	-5.1121	0.0784267
06-C27-exon2-3	chr10	126486077	126486736	1104	NM_010009	13115	Mm.6216	NM_010009	ENSMUSG00000006724	Cyp27b1	Cp2b|Cyp1|Cyp27b|Cyp40|P450c1|Pddr|Vdd1|Vddr|VddrI|Vdr	cytochrome P450, family 27, subfamily b, polypeptide 1	protein-coding		18.51	18.12	16.57		65.99	95.85	155.29	5.96109	0.0408868		58.92	65.68	75.5	3.76128	0.00595536		67.23	77.99	70.12	4.04774	0.00177444		13.55	19.61	14.1	-1.12569	0.201153		6.51	12.45	12.82	-1.67401	0.0516568
07-M1-pro	chr10	126478780	126479306	55	NM_010792	17299	Mm.251593	NM_010792	ENSMUSG00000006732	Mettl1	2810012D02Rik	methyltransferase like 1	protein-coding		120.92	61.71	82.57		315.52	351.07	474.76	4.30373	0.0180556		217.43	256.63	320.97	2.99785	0.0260508		186.25	258.44	188.77	2.38861	0.043577		70.52	88.63	64.64	-1.18504	0.300387		42.11	63.7	57.83	-1.62063	0.145174
08-M21-pro	chr10	126478208	126478559	67	NM_001205036	100504608	Mm.486142	NM_001205036	ENSMUSG00000080115	Mettl21b	Fam119b|eef1akmt3	methyltransferase like 21B	protein-coding		26.44	25.19	24.15		82.87	101.8	194.28	5.00066	0.0510301		60.84	67.99	76.43	2.70863	0.0070094		64.97	69.75	70.93	2.71378	0.00161303		22.02	24.33	27.18	-1.0306	0.380326		11.95	13.9	9.31	-2.15529	0.00344367
09-C24-pro	chr2	170322477	170323180	-183	NM_009996	13081	Mm.6575	NM_009996	ENSMUSG00000038567	Cyp24a1	24-OHase|CP24|Cyp24	cytochrome P450, family 24, subfamily a, polypeptide 1	protein-coding		361.07	133.04	322.42		21.18	49.71	20.14	-8.9699	0.0471024		96.07	182.85	157.09	-1.87273	0.152704		98.19	131.82	80.06	-2.63337	0.0911054		665.44	815.85	709.57	2.68313	0.0287492		258.22	406.68	340.59	1.23142	0.313762
10-C24-21k	chr2	170300393	170301189	-21137	NM_001013369	109054	Mm.28808	NM_001013369	ENSMUSG00000052033	Pfdn4	0610025M10Rik|1810063B06Rik|C-1|C1|Pfd4	prefoldin 4	protein-coding		512.28	215.13	475.76		55.25	141.28	44.4	-4.99386	0.0610199		125.53	179.38	181.71	-2.4725	0.0753906		117.45	142.53	137.01	-3.03073	0.0569474		499.93	625.6	539.74	1.38407	0.179034		376.31	572.22	460.84	1.17138	0.344336
11-C24-27k	chr2	170295001	170295562	-26647	NM_001013369	109054	Mm.28808	NM_001013369	ENSMUSG00000052033	Pfdn4	0610025M10Rik|1810063B06Rik|C-1|C1|Pfd4	prefoldin 4	protein-coding		350.26	140.97	326.63		25.78	66.6	22.52	-7.11802	0.0499403		85.5	119.49	132.23	-2.4253	0.0784844		82.32	111.42	90.11	-2.88131	0.0701402		425.87	508.65	421.19	1.65763	0.0989057		294.88	513.68	397.97	1.47523	0.20743
12-C24-32k	chr2	170290265	170290920	-31336	NM_001013369	109054	Mm.28808	NM_001013369	ENSMUSG00000052033	Pfdn4	0610025M10Rik|1810063B06Rik|C-1|C1|Pfd4	prefoldin 4	protein-coding		463.96	171.26	380.55		48.49	126.54	45.48	-4.60646	0.0713893		117.52	170.41	158.02	-2.27777	0.100507		92.68	152.37	106.98	-2.88546	0.0848831		521.02	603.92	507.13	1.60673	0.108466		296.74	530.37	408.34	1.21627	0.340305
13-C24-35k	chr2	170287077	170287638	-34012	NM_029815	76960	Mm.240850	NM_029815	ENSMUSG00000013523	Bcas1	2210416M21Rik|9030223A09Rik|AI841227|NABC1	breast carcinoma amplified sequence 1	protein-coding		267.56	123.7	247.99		24.55	55.89	9.53	-7.10515	0.0432462		68.21	103.29	100.11	-2.35356	0.0738652		59.79	85.66	60.53	-3.10346	0.0571216		495.61	590.06	517.41	2.50775	0.0242898		261.41	454.75	316.02	1.61467	0.164434
14-C24-37k	chr2	170285295	170285763	-32184	NM_029815	76960	Mm.240850	NM_029815	ENSMUSG00000013523	Bcas1	2210416M21Rik|9030223A09Rik|AI841227|NABC1	breast carcinoma amplified sequence 1	protein-coding		379.1	126.82	331.12		36.52	68.5	22.31	-6.57378	0.0593062		102.79	156.82	137.39	-2.10841	0.125052		77.14	106.5	84.1	-3.12632	0.0793153		565.52	711.58	581.9	2.22092	0.0550403		315.07	567.85	480.83	1.62925	0.176582
15-C24-39k	chr2	170282857	170283465	-29816	NM_029815	76960	Mm.240850	NM_029815	ENSMUSG00000013523	Bcas1	2210416M21Rik|9030223A09Rik|AI841227|NABC1	breast carcinoma amplified sequence 1	protein-coding		29.57	5.66	29.49		3.07	1.43	1.52	-10.7508	0.0628349		7.04	7.81	8.21	-2.80659	0.112875		5.97	8.83	4.39	-3.37259	0.120111		347.65	450.55	383.14	18.2531	0.00506902		35.6	52.84	41.05	2.00077	0.118016
16-C24-42k	chr2	170279528	170279949	-26393	NM_029815	76960	Mm.240850	NM_029815	ENSMUSG00000013523	Bcas1	2210416M21Rik|9030223A09Rik|AI841227|NABC1	breast carcinoma amplified sequence 1	protein-coding		19.71	5.66	15.73		0.31	1.43	1.73	-11.8444	0.0528796		1.6	7.52	5.63	-2.78644	0.134637		3.38	4.05	2.08	-4.32177	0.0727569		231.1	294.07	258.12	19.0582	0.00404008		17.93	43.83	32.96	2.30462	0.130724
17-C24-ex2	chr2	170321586	170322148	-61	NM_001013369	109054	Mm.28808	NM_001013369	ENSMUSG00000052033	Pfdn4	0610025M10Rik|1810063B06Rik|C-1|C1|Pfd4	prefoldin 4	protein-coding		66.11	19.81	78.64		3.38	3.33	2.82	-17.2676	0.0514637		15.37	24.01	22.98	-2.63887	0.108893		22.18	23.3	18.37	-2.57729	0.110615		165.97	195.56	161.31	3.1772	0.0264147		52.2	110.44	79.96	1.47423	0.254329
18-C24-ex5	chr2	170317929	170318772	-3578	NM_001013369	109054	Mm.28808	NM_001013369	ENSMUSG00000052033	Pfdn4	0610025M10Rik|1810063B06Rik|C-1|C1|Pfd4	prefoldin 4	protein-coding		16.11	10.47	28.37		2.46	0.95	1.52	-11.146	0.0428961		10.57	6.08	8.91	-2.14984	0.0902161		6.08	8.54	6.24	-2.63423	0.0962428		44.03	50	37.46	2.3929	0.0512938		22.85	30.99	25.03	1.4353	0.184053
RNA Pol II															Veh				PTH30 vs Veh						YKL-05-099 vs Veh						SK-124 vs Veh						1,25 vs Veh						FGF23 vs Veh
PeakID	Chr	Start	End	Distance to TSS	Nearest PromoterID	Entrez ID	Nearest Unigene	Nearest Refseq	Nearest Ensembl	Gene Name	Gene Alias	Gene Description	Gene Type		Veh_rep1	Veh_rep2	Veh_rep3		PTH30_rep1	PTH30_rep2	PTH30_rep3	FC	p-value t-test		YKL_rep1	YKL_rep2	YKL_rep3	FC	p-value t-test		SK124_rep1	SK124_rep2	SK124_rep3	FC	p-value t-test		125_rep1	125_rep2	125_rep3	FC	p-value t-test		FGF23_rep1	FGF23_rep2	FGF23_rep3	FC	p-value t-test
01-C27-M1	chr10	126480187	126480801	1506	NM_010792	17299	Mm.251593	NM_010792	ENSMUSG00000006732	Mettl1	2810012D02Rik	methyltransferase like 1	protein-coding		34.43	60.8	21.5		183.03	210.22	246.58	5.48128	0.0102506		135.29	139.7	148.2	3.62537	0.00889969		177.55	149.99	141.97	4.02219	0.00861078		53.21	45.17	44.76	1.22625	0.274002		43.14	21.82	45.65	-1.05533	0.462149
02-C27-M21-1	chr10	126470207	126470954	-2710	NM_025537	66399	Mm.29900	NM_025537	ENSMUSG00000040521	Tsfm	2310050B20Rik|9430024O13Rik|EF-TS|EF-Tsmt	Ts translation elongation factor, mitochondrial	protein-coding		36.61	52.18	15.38		242.24	238.79	290.04	7.40204	0.00708622		131.57	123.47	130.99	3.70577	0.0090352		167.51	155.03	162.19	4.65326	0.00505335		61.98	31	26.47	1.14668	0.373466		20.8	26.33	23.92	-1.46615	0.196304
03-C27-M21-2	chr10	126473285	126473767	4924	NM_001205036	100504608	Mm.486142	NM_001205036	ENSMUSG00000080115	Mettl21b	Fam119b|eef1akmt3	methyltransferase like 21B	protein-coding		37.96	73.09	19.93		173.63	215.78	207.64	4.55833	0.00541687		97.19	123.61	142.08	2.7705	0.037836		145.24	127.93	143.02	3.17751	0.0219942		72.94	41	35.97	1.14453	0.39094		30.85	30.09	28.92	-1.4576	0.233259
04-C27-M21-3	chr10	126474560	126475130	3605	NM_001205036	100504608	Mm.486142	NM_001205036	ENSMUSG00000080115	Mettl21b	Fam119b|eef1akmt3	methyltransferase like 21B	protein-coding		22.84	46.44	7.85		247.84	260.27	318.73	10.7201	0.00735957		141.89	132.15	151.78	5.52081	0.0102067		159.09	132.63	160.87	5.86789	0.0123875		39.86	41.67	45.11	1.6419	0.153436		18.29	13.69	20.11	-1.48071	0.295022
05-C27-pro	chr10	126485022	126485593	5	NM_010009	13115	Mm.6216	NM_010009	ENSMUSG00000006724	Cyp27b1	Cp2b|Cyp1|Cyp27b|Cyp40|P450c1|Pddr|Vdd1|Vddr|VddrI|Vdr	cytochrome P450, family 27, subfamily b, polypeptide 1	protein-coding		32.25	59.52	15.7		169.63	203.26	264.21	5.92817	0.0196088		127.16	161.21	158.54	4.15846	0.00853483		320.76	213.17	201.84	6.84628	0.0178227		49.42	63.83	45.47	1.47688	0.0728522		22.2	26.18	25.54	-1.45387	0.232349
06-C27-exon2-3	chr10	126486077	126486736	1104	NM_010009	13115	Mm.6216	NM_010009	ENSMUSG00000006724	Cyp27b1	Cp2b|Cyp1|Cyp27b|Cyp40|P450c1|Pddr|Vdd1|Vddr|VddrI|Vdr	cytochrome P450, family 27, subfamily b, polypeptide 1	protein-coding		17.97	17.87	6.91		120.42	146.76	198.82	10.9006	0.0168004		92.96	86.73	109.43	6.76304	0.00775849		166.01	99.36	114.87	8.8945	0.0141598		20.33	32.83	24.57	1.81825	0.0659582		12.29	13.84	16.88	1.00608	0.493828
07-M1-pro	chr10	126478780	126479306	55	NM_010792	17299	Mm.251593	NM_010792	ENSMUSG00000006732	Mettl1	2810012D02Rik	methyltransferase like 1	protein-coding		55.59	71.97	20.56		365.86	348.26	495.83	8.16871	0.0144228		166.45	173.31	218.61	3.76971	0.0235453		322.52	231.43	234.76	5.3248	0.010233		136.52	94.16	76.22	2.07197	0.044819		70.5	47.84	63.11	1.22502	0.31185
08-M21-pro	chr10	126478208	126478559	67	NM_001205036	100504608	Mm.486142	NM_001205036	ENSMUSG00000080115	Mettl21b	Fam119b|eef1akmt3	methyltransferase like 21B	protein-coding		3.53	11.81	6.91		52.61	58.78	92.03	9.14247	0.0197745		40.81	37.88	51.4	5.84674	0.0107555		105.47	46.04	48.78	9.0018	0.0546197		32.48	16.17	15.2	2.86966	0.105329		12.29	11.58	9.1	1.4818	0.157394
09-C24-pro	chr2	170322477	170323180	-183	NM_009996	13081	Mm.6575	NM_009996	ENSMUSG00000038567	Cyp24a1	24-OHase|CP24|Cyp24	cytochrome P450, family 24, subfamily a, polypeptide 1	protein-coding		262.18	343.73	115.52		12.4	27.43	44.07	-8.59869	0.0503758		60.45	43.43	77.8	-3.97088	0.0716236		194.38	235.58	149.24	-1.24556	0.189009		1884.71	1477.46	1128.39	6.22453	0.0106521		756.56	721.55	712.45	3.03641	0.00814906
10-C24-21k	chr2	170300393	170301189	-21137	NM_001013369	109054	Mm.28808	NM_001013369	ENSMUSG00000052033	Pfdn4	0610025M10Rik|1810063B06Rik|C-1|C1|Pfd4	prefoldin 4	protein-coding		80.28	83.78	22.29		4	5.94	7.79	-10.5104	0.0572668		7.28	4.98	12.88	-7.41249	0.0684136		32.44	36.85	23.66	-2.00484	0.097756		113.4	116.33	121.8	1.8864	0.0657728		127.05	133.45	163.51	2.27534	0.0625597
11-C24-27k	chr2	170295001	170295562	-26647	NM_001013369	109054	Mm.28808	NM_001013369	ENSMUSG00000052033	Pfdn4	0610025M10Rik|1810063B06Rik|C-1|C1|Pfd4	prefoldin 4	protein-coding		82.97	116.33	25.43		4.4	5.56	4.3	-15.7595	0.0579342		5.76	4.98	7.4	-12.3886	0.0637165		34.07	35.51	28.16	-2.29926	0.112082		172.39	138.16	137.83	1.99519	0.0556013		127.47	143.53	152.21	1.88319	0.0820493
12-C24-32k	chr2	170290265	170290920	-31336	NM_001013369	109054	Mm.28808	NM_001013369	ENSMUSG00000052033	Pfdn4	0610025M10Rik|1810063B06Rik|C-1|C1|Pfd4	prefoldin 4	protein-coding		90.86	102.29	20.25		4.6	6.07	8.81	-10.9548	0.0684903		10.84	13.53	8.16	-6.5601	0.0653124		17.1	27.56	18.77	-3.36434	0.0877324		135.72	87	96.28	1.49485	0.159746		81.39	89.97	116.54	1.34911	0.279503
13-C24-35k	chr2	170287077	170287638	-34012	NM_029815	76960	Mm.240850	NM_029815	ENSMUSG00000013523	Bcas1	2210416M21Rik|9030223A09Rik|AI841227|NABC1	breast carcinoma amplified sequence 1	protein-coding		62.65	63.51	16.95		2.8	4.8	0.82	-16.9964	0.0445834		4.06	3.28	3.06	-13.7606	0.0501756		17.38	15.79	9.25	-3.37364	0.0610973		178.77	166.16	152.91	3.47872	0.0033137		108.06	120.21	126.67	2.48019	0.035292
14-C24-37k	chr2	170285295	170285763	-32184	NM_029815	76960	Mm.240850	NM_029815	ENSMUSG00000013523	Bcas1	2210416M21Rik|9030223A09Rik|AI841227|NABC1	breast carcinoma amplified sequence 1	protein-coding		41.48	23.62	10.05		1	2.53	0.82	-17.2759	0.061114		4.23	4.13	5.48	-5.42991	0.0814767		7.87	12.55	5.29	-2.92299	0.100275		91.87	76	60.19	3.03473	9.66319e-05		61.57	63.49	83.66	2.77738	0.0521211
15-C24-39k	chr2	170282857	170283465	-29816	NM_029815	76960	Mm.240850	NM_029815	ENSMUSG00000013523	Bcas1	2210416M21Rik|9030223A09Rik|AI841227|NABC1	breast carcinoma amplified sequence 1	protein-coding		9.07	6.7	3.92		1	1.14	4.3	-3.05745	0.109989		0.51	1.14	0.64	-8.59825	0.0314969		1.63	1.12	1.85	-4.28043	0.04279		41.45	37.5	24.22	5.23972	0.00902894		8.24	7.67	16.44	1.64297	0.209603
16-C24-42k	chr2	170279528	170279949	-26393	NM_029815	76960	Mm.240850	NM_029815	ENSMUSG00000013523	Bcas1	2210416M21Rik|9030223A09Rik|AI841227|NABC1	breast carcinoma amplified sequence 1	protein-coding		0.67	5.9	0.78		2.8	1.77	0	-1.60832	0.329684		1.02	1.71	0.38	-2.36334	0.210202		1.63	0.34	0.4	-3.10127	0.245784		13.75	13	16.86	5.93333	0.0222638		6	6.77	3.23	2.17687	0.0789344
17-C24-ex2	chr2	170321586	170322148	-61	NM_001013369	109054	Mm.28808	NM_001013369	ENSMUSG00000052033	Pfdn4	0610025M10Rik|1810063B06Rik|C-1|C1|Pfd4	prefoldin 4	protein-coding		246.39	182.88	110.66		2.8	3.54	3.48	-54.9827	0.0231462		2.54	7.41	12.24	-24.3321	0.0272261		61.63	65.53	41.37	-3.20376	0.0330059		2986.2	2306.11	1601.71	12.7684	0.0138841		593.63	1001.53	926.46	4.67027	0.0259538
18-C24-ex5	chr2	170317929	170318772	-3578	NM_001013369	109054	Mm.28808	NM_001013369	ENSMUSG00000052033	Pfdn4	0610025M10Rik|1810063B06Rik|C-1|C1|Pfd4	prefoldin 4	protein-coding		370.51	241.28	133.26		5.8	2.78	3.28	-62.8204	0.0345632		12.02	7.26	12.37	-23.5403	0.0370594		35.29	132.63	81.03	-2.99277	0.0979882		2341.29	1639.79	1728.49	7.66334	0.00506698		917.11	817.24	1036.54	3.71907	0.0137408
[truncated: 29 more columns]
